# Supplementary material for: Hunter-Gatherers Harvested and Heated Microbial Biogenic Iron Oxides to Produce Rock Art Pigment
Source: Sci Rep. 2019 Nov 19;9:17070. doi: 10.1038/s41598-019-53564-w (PMC6864057; doi:10.1038/s41598-019-53564-w)
Supplement: Supplementary file 5 — SI Data 1 [file 41598_2019_53564_MOESM5_ESM.xlsx]

## Sheet: SI Data - XRD spectra
SI Data: XRD Peak intensity for heat treated FeOB control samples and GcSi-1 sample
									GcSi-1
Deg. 2Θ	FeOB 0°C	FeOB 200°C	FeOB 400°C	FeOB 600°C	FeOB 800°C	FeOB 1000°C		Deg. 2Θ	Paint	Substrate		FeOB unfired					GcSi-1 Pigment			GcSi-1 Substrate			Peak
4	222.5	244.17	187.5	185	144.17	256.67		10	87	102		Peak Location (2θ)	Peak Intensity	d-spacing	Identification		peak location (2θ)	peak intensity	d-spacing	peak location	peak intensity	d-spacing	Identification
4.02	248.33	242.5	199.17	211.67	224.17	166.67		10.02	77	117		20.7848	284.085	4.2701	Quartz					(2θ)
4.04	236.67	255.83	245	167.5	174.17	210		10.04	80	144		23.4532	152.449	3.79	Lepidocrocite?		14.4869	189.778	6.1092	-	-	-	Fe2O12P4?
4.06	232.5	220	234.17	197.5	200	200		10.06	98	114		24.2367	67.986	3.6692	Hematite?		21.0246	701.401	4.222	20.8445	1735.09	4.258	Quartz
4.08	210	237.5	199.17	162.5	183.33	135.83		10.08	82	120		26.5551	716.999	3.3539	Quartz		23.08	143	3.8526	23.06	298	3.8526	Calcite
4.1	239.17	210.83	174.17	175.83	178.33	217.5		10.1	84	89		27.4509	427.871	3.2464	Iron Phosphate Hydroxide		23.28	269	3.6806	-	-	-	Hematite
4.12	241.67	205.83	155	158.33	195	179.17		10.12	92	105		30.4553	79.352	2.9327	Ankerite		26.8031	8391.49	3.3234	26.6304	10605.8	3.3446	Quartz
4.14	225.83	218.33	192.5	170	169.17	183.33		10.14	88	106		33.7876	117.677	2.6507	Fe3O8P2		29.6034	1070.33	3.0151	29.4122	5100.73	3.0343	Calcite
4.16	227.5	212.5	187.5	171.67	205.83	225		10.16	86	101		49.8739	239.194	1.827	Hematite?		32.3814	226.646	2.7625	-	-	-	Fayalite?
4.18	236.67	230	221.67	174.17	161.67	180.83		10.18	94	113		51.1491	97.517	1.7844	Fe3O8P2		32.38	361	2.7	-	-	-	Hematite/Fayalite?
4.2	246.67	231.67	183.33	191.67	138.33	253.33		10.2	94	98		62.1556	308.134	1.4922	Fe3O8P2		36.7055	380.636	2.4464	36.536	883.28	2.4573	Calcite
4.22	262.5	219.17	153.33	201.67	180.83	195.83		10.22	113	87		68.0638	74.296	1.3764	Iron Phosphate Hydroxide		39.6355	939.242	2.272	39.4423	1420.25	2.2827	Quartz
4.24	245.83	234.17	158.33	190	174.17	185		10.24	105	101							40.4492	340.936	2.2282	40.2759	430.036	2.2374	Quartz
4.26	208.33	211.67	194.17	160	190	176.67		10.26	107	96							42.6206	333.288	2.1195	42.4387	607.605	2.1282	Quartz
4.28	253.33	258.33	223.33	173.33	262.5	177.5		10.28	97	93		FeOB – Fired to 200oC					43.4142	164.048	2.0826	43.1813	796.084	2.0933	Calcite
4.3	204.17	214.17	178.33	179.17	200.83	190		10.3	119	108		Peak Location (2θ)	Peak Intensity	d-spacing	Identification		45.9495	252.109	1.9734	45.7836	448.639	1.9802	Quartz
4.32	238.33	195	185	170	189.17	168.33		10.32	111	97		20.7912	75.149	4.2688	Quartz		47.6894	132.469	1.9054	47.539	714.38	1.9111	Calcite
4.34	210.83	186.67	176.67	232.5	185	194.17		10.34	98	103		26.5996	721.281	3.3484	Quartz		48.7332	162.271	1.867	48.5313	842.478	1.8743	Calcite
4.36	227.5	230	218.33	188.33	227.5	172.5		10.36	96	102		26.995	876.911	3.3002	Fe3(PO4)2O(OH)		50.3014	1871.08	1.8124	50.1298	1481.21	1.8182	Quartz
4.38	287.5	351.67	220	165.83	165	175.83		10.38	83	93		27.902	319.032	3.195	Iron Phosphate Hydroxide		52.66	72	1.6939	-	-	-	Hematite
4.4	260	192.5	168.33	182.5	176.67	152.5		10.4	93	99		37.6801	262.529	2.3853	(Fe,Mg)O		55.0364	468.383	1.6672	54.8664	524.772	1.6719	Quartz
4.42	182.5	230	172.5	147.5	141.67	178.33		10.42	81	98		45.7323	720.294	1.9823	? Fe5Si3		60.1175	725.232	1.5378	59.9434	1115.25	1.5419	Quartz
4.44	200.83	207.5	207.5	158.33	175.83	206.67		10.44	96	117		49.9928	332.355	1.8229	Ankerite		64.1869	316.83	1.4498	65.6691	239.165	1.4206	Quartz
4.46	227.5	206.67	231.67	146.67	230.83	170		10.46	85	126		55.2417	459.181	1.6615	Fe3(PO4)2O(OH)		73.6118	314.011	1.2857	75.6407	294.617	1.2562	Quartz
4.48	219.17	170	205.83	186.67	137.5	193.33		10.48	85	100		59.8536	332.517	1.544	Quartz		75.7914	248.05	1.2541	79.8699	284.529	1.2	Quartz
4.5	180.83	175.83	183.33	200	171.67	155.83		10.5	82	97		63.6664	786.337	1.4604	(Fe,Mg)O
4.52	189.17	189.17	219.17	180	189.17	177.5		10.52	87	104		69.1031	204.438	1.3582	Iron Phosphate Hydroxide
4.54	244.17	238.33	206.67	171.67	205.83	170		10.54	86	112
4.56	211.67	311.67	206.67	188.33	198.33	153.33		10.56	86	94
4.58	263.33	168.33	143.33	199.17	154.17	160		10.58	83	96		FeOB – Fired to 400oC
4.6	189.17	189.17	160	145.83	131.67	159.17		10.6	87	106		Peak Location (2θ)	Peak Intensity	d-spacing	Identification
4.62	181.67	188.33	228.33	135.83	171.67	105		10.62	83	99		20.7943	256.908	4.2682	Quartz
4.64	213.33	171.67	144.17	177.5	177.5	125		10.64	79	88		23.5414	303.129	3.776	Lepidocrocite
4.66	200.83	168.33	169.17	120	190	166.67		10.66	86	102		26.5437	1408.59	3.3553	Quartz
4.68	253.33	206.67	180.83	173.33	150.83	156.67		10.68	97	113		30.2805	828.659	2.9492	Ankerite
4.7	190.83	163.33	175	162.5	149.17	210.83		10.7	88	99		32.2666	542.969	2.7721	Fe4H2O10P2
4.72	223.33	202.5	163.33	156.67	171.67	163.33		10.72	78	90		36.473	240.834	2.4614	Goethite
4.74	257.5	205.83	167.5	185	135.83	153.33		10.74	93	103		42.412	207.932	2.1295	Almandine
4.76	262.5	215	151.67	176.67	155.83	249.17		10.76	81	97		42.9726	801.139	2.103	Magnetite
4.78	217.5	152.5	170.83	137.5	193.33	152.5		10.78	77	83		45.7652	201.287	1.9809	Fe5Si3
4.8	180.83	209.17	187.5	138.33	192.5	139.17		10.8	69	90		50.0449	274.147	1.8211	Ankerite
4.82	180.83	205	246.67	131.67	169.17	185.83		10.82	95	111		68.0964	2099.38	1.3758	Iron Phosphate Hydroxide
4.84	215.83	220.83	180	215	150.83	165		10.84	89	102
4.86	190.83	162.5	145.83	161.67	176.67	152.5		10.86	93	115
4.88	207.5	215	192.5	120	130	137.5		10.88	66	93		FeOB – Fired to 600oC
4.9	170	170.83	175.83	148.33	148.33	185.83		10.9	79	114		Peak Location (2θ)	Peak Intensity	d-spacing	Identification
4.92	205.83	188.33	160.83	180	150.83	146.67		10.92	69	84		18.5302	105.995	4.7843	Magnetite
4.94	229.17	134.17	156.67	139.17	218.33	167.5		10.94	93	90		20.8073	162.358	4.2656	Quartz
4.96	178.33	182.5	198.33	135.83	150	127.5		10.96	88	90		21.9309	76.149	4.0495	Cristobalite
4.98	183.33	203.33	164.17	160.83	189.17	135		10.98	66	93		25.4005	87.561	3.5037	Hematite
5	175	179.17	220.83	151.67	175.83	137.5		11	82	110		26.5826	405.885	3.3505	Quartz
5.02	190	180.83	208.33	112.5	163.33	150		11.02	81	91		27.925	100.278	3.1924	Iron Phosphate Hydroxide
5.04	164.17	183.33	154.17	125.83	174.17	155		11.04	91	72		31.2261	447.86	2.862	Fe3O8P2
5.06	160	165.83	152.5	190	112.5	135.83		11.06	83	80		35.5466	90.091	2.5234	Magnetite
5.08	165	154.17	136.67	139.17	183.33	165.83		11.08	83	83		39.0084	119.234	2.3071	FeS
5.1	212.5	200	192.5	145	165.83	159.17		11.1	96	84		42.7705	138.687	2.1125	Fe2MgO4
5.12	208.33	190	177.5	197.5	166.67	140		11.12	80	101		45.7453	213.674	1.9818	Fe5Si3
5.14	193.33	164.17	165.83	198.33	193.33	145		11.14	72	97		50.1459	153.14	1.8177	Ankerite
5.16	183.33	163.33	156.67	147.5	144.17	144.17		11.16	75	71		52.5451	108.133	1.7402	FeS
5.18	205.83	177.5	152.5	157.5	182.5	129.17		11.18	79	96		59.9102	198.167	1.5427	Quartz
5.2	168.33	160	138.33	142.5	151.67	160.83		11.2	90	80		65.1386	220.815	1.4309
5.22	161.67	140	160.83	206.67	172.5	125.83		11.22	90	84		67.6765	203.848	1.3833	Iron Phosphate Hydroxide
5.24	178.33	165	154.17	148.33	155.83	130.83		11.24	67	94		75.6472	383.512	1.2561	Almandine
5.26	165	169.17	196.67	113.33	155	118.33		11.26	83	93		78.3398	98.267	1.2195	FePO4
5.28	201.67	193.33	146.67	182.5	143.33	140		11.28	88	94
5.3	176.67	313.33	124.17	133.33	156.67	114.17		11.3	84	84
5.32	146.67	142.5	150.83	146.67	145.83	150.83		11.32	65	96		FeOB – Fired to 800oC
5.34	199.17	152.5	207.5	138.33	182.5	156.67		11.34	67	90		Peak Location (2θ)	Peak Intensity	d-spacing	Identification
5.36	158.33	152.5	202.5	170	130	147.5		11.36	77	99		20.8391	295.042	4.2591	Quartz
5.38	150	168.33	140	121.67	150	121.67		11.38	68	92		22.0003	155.05	4.0369	Cristobalite
5.4	158.33	160.83	185	156.67	139.17	117.5		11.4	89	80		23.5522	539.04	3.7743	Lepidocrocite
5.42	153.33	165.83	140	140	138.33	132.5		11.42	94	93		25.5098	76.512	3.4889	Hematite
5.44	180.83	139.17	147.5	167.5	169.17	265.83		11.44	69	99		26.6421	1398.55	3.3431	Quartz
5.46	168.33	135.83	216.67	158.33	181.67	169.17		11.46	89	97		33.1342	119.909	2.7014	Hematite/Fayalite
5.48	173.33	171.67	167.5	106.67	144.17	134.17		11.48	84	85		36.5041	146.412	2.4594	Goethite
5.5	175	140.83	142.5	153.33	149.17	126.67		11.5	80	74		37.6314	263.447	2.3883	(Fe,Mg)O
5.52	159.17	142.5	153.33	168.33	170	166.67		11.52	67	93		39.4796	137.808	2.2806	Iron Phosphate Hydroxide
5.54	175	163.33	195.83	145	133.33	163.33		11.54	75	93		40.2942	169.789	2.2364	Quartz
5.56	146.67	126.67	152.5	145	145.83	148.33		11.56	75	78		42.4222	67.101	2.129	Almandine
5.58	154.17	135	154.17	153.33	143.33	130		11.58	76	78		49.334	514.555	1.8457	FeSi2
5.6	155	132.5	148.33	126.67	136.67	114.17		11.6	77	80		50.1534	119.043	1.8174	Ankerite
5.62	155.83	154.17	145	127.5	152.5	150.83		11.62	68	73		51.093	151.822	1.7862	Fe3O8P2
5.64	185.83	136.67	154.17	130.83	155	129.17		11.64	93	88		59.9473	109.675	1.5418	Quartz
5.66	140.83	140.83	137.5	120.83	148.33	125		11.66	52	70		62.3192	49.927	1.4887	Fe3O8P2
5.68	121.67	138.33	150.83	123.33	155.83	103.33		11.68	87	92		63.7183	61.95	1.4593	(Fe,Mg)O
5.7	150	162.5	121.67	141.67	132.5	164.17		11.7	69	97		67.7148	110.277	1.3826	Iron Phosphate Hydroxide
5.72	142.5	130	151.67	170	148.33	135.83		11.72	82	90		75.62	141.79	1.2565	Almandine
5.74	179.17	163.33	145.83	133.33	204.17	134.17		11.74	83	75
5.76	148.33	175	141.67	104.17	184.17	130.83		11.76	71	85
5.78	144.17	135	121.67	140.83	123.33	110		11.78	82	82		FeOB – Fired to 1000oC
5.8	155.83	177.5	165	120	186.67	126.67		11.8	92	89		Peak Location (2θ)	Peak Intensity	d-spacing	Identification
5.82	153.33	156.67	175	99.17	132.5	135		11.82	86	106		20.7942	55.93	4.2682	Quartz
5.84	141.67	156.67	131.67	179.17	140.83	111.67		11.84	85	82		23.9974	179.212	3.7052	Cristobalite
5.86	143.33	133.33	130	119.17	116.67	126.67		11.86	75	84		26.6231	2641.85	3.3455	Quartz
5.88	157.5	140	135.83	131.67	142.5	165		11.88	74	112		33.1446	207.079	2.7006	Fayalite
5.9	195.83	145.83	182.5	105	140	111.67		11.9	88	75		36.482	139.562	2.4608	Goethite
5.92	139.17	177.5	172.5	130	172.5	132.5		11.92	83	80		39.4437	190.437	2.2826	Iron Phosphate Hydroxide
5.94	130	161.67	130	155	130.83	115		11.94	73	88		45.7489	199.294	1.9816	Fe5Si3
5.96	148.33	122.5	149.17	150	125.83	129.17		11.96	81	77		53.14	459.004	1.7221	Goethite
5.98	154.17	124.17	140	123.33	134.17	121.67		11.98	81	78		63.4426	337.055	1.465	Magnetite
6	140	123.33	131.67	150.83	169.17	192.5		12	76	69		67.7014	129.702	1.3828	Iron Phosphate Hydroxide
6.02	158.33	160.83	147.5	111.67	159.17	124.17		12.02	76	101
6.04	131.67	136.67	116.67	105	157.5	98.33		12.04	82	92
6.06	166.67	125.83	123.33	107.5	181.67	146.67		12.06	80	76
6.08	135	157.5	140.83	104.17	140	115		12.08	84	88
6.1	125.83	150	138.33	112.5	153.33	105		12.1	87	92
6.12	156.67	200	182.5	131.67	113.33	113.33		12.12	77	77
6.14	168.33	137.5	121.67	118.33	161.67	130		12.14	74	66
6.16	142.5	128.33	168.33	128.33	157.5	107.5		12.16	93	72
6.18	140.83	186.67	245	107.5	150	147.5		12.18	91	95
6.2	141.67	145	159.17	97.5	153.33	110.83		12.2	87	62
6.22	142.5	141.67	154.17	139.17	138.33	120		12.22	77	100
6.24	140	129.17	134.17	99.17	115.83	132.5		12.24	82	68
6.26	150	189.17	108.33	99.17	148.33	116.67		12.26	76	100
6.28	141.67	134.17	118.33	120.83	161.67	110.83		12.28	78	76
6.3	158.33	150	120	163.33	140.83	102.5		12.3	71	62
6.32	128.33	175.83	117.5	146.67	224.17	123.33		12.32	77	75
6.34	164.17	159.17	109.17	141.67	135.83	99.17		12.34	74	89
6.36	155.83	124.17	120.83	96.67	184.17	107.5		12.36	74	79
6.38	346.67	126.67	146.67	103.33	149.17	125		12.38	88	93
6.4	127.5	186.67	131.67	97.5	158.33	115		12.4	69	74
6.42	144.17	125	119.17	102.5	150.83	95.83		12.42	79	92
6.44	132.5	135	133.33	100.83	180	140		12.44	81	85
6.46	125.83	140.83	140.83	117.5	163.33	140		12.46	88	94
6.48	190.83	133.33	157.5	102.5	133.33	132.5		12.48	91	91
6.5	143.33	118.33	125	98.33	132.5	151.67		12.5	89	74
6.52	131.67	107.5	178.33	135	145.83	110.83		12.52	88	99
6.54	160.83	124.17	121.67	110	165	106.67		12.54	88	70
6.56	164.17	144.17	145.83	106.67	143.33	103.33		12.56	90	74
6.58	119.17	182.5	121.67	96.67	154.17	119.17		12.58	90	68
6.6	128.33	137.5	120	102.5	135	130.83		12.6	86	70
6.62	145.83	135	90.83	90	186.67	110		12.62	78	76
6.64	122.5	130.83	170.83	156.67	132.5	110.83		12.64	101	63
6.66	131.67	144.17	230	95.83	185	90.83		12.66	72	78
6.68	139.17	183.33	180	95	138.33	111.67		12.68	110	92
6.7	131.67	116.67	100.83	140.83	150.83	90.83		12.7	95	96
6.72	155	134.17	130	110	148.33	115.83		12.72	82	85
6.74	141.67	173.33	114.17	118.33	102.5	133.33		12.74	76	76
6.76	160	175.83	134.17	97.5	142.5	123.33		12.76	68	86
6.78	145.83	125	100.83	103.33	139.17	91.67		12.78	91	63
6.8	162.5	142.5	142.5	183.33	110	110		12.8	93	75
6.82	127.5	120.83	154.17	95	127.5	96.67		12.82	80	74
6.84	115.83	123.33	145	139.17	112.5	114.17		12.84	71	70
6.86	122.5	145	130.83	118.33	177.5	169.17		12.86	64	69
6.88	148.33	139.17	120.83	115.83	135.83	111.67		12.88	70	85
6.9	171.67	133.33	121.67	125.83	140.83	138.33		12.9	83	75
6.92	147.5	137.5	109.17	100.83	126.67	135		12.92	60	64
6.94	117.5	134.17	125	91.67	132.5	105		12.94	77	79
6.96	136.67	150	123.33	93.33	138.33	105		12.96	74	83
6.98	116.67	141.67	136.67	90.83	115	100.83		12.98	57	78
7	133.33	150.83	148.33	101.67	144.17	113.33		13	70	82
7.02	182.5	128.33	115	93.33	121.67	105		13.02	60	77
7.04	125.83	142.5	118.33	205.83	138.33	95.83		13.04	59	59
7.06	183.33	123.33	109.17	133.33	130	115		13.06	78	74
7.08	139.17	158.33	123.33	130	171.67	105		13.08	63	77
7.1	136.67	182.5	109.17	105	109.17	108.33		13.1	75	75
7.12	123.33	125	181.67	85	125	115.83		13.12	63	69
7.14	134.17	131.67	106.67	105	103.33	114.17		13.14	59	72
7.16	136.67	164.17	141.67	104.17	121.67	107.5		13.16	61	84
7.18	134.17	166.67	150.83	101.67	98.33	117.5		13.18	56	69
7.2	124.17	117.5	110.83	135.83	135	110.83		13.2	75	81
7.22	117.5	142.5	106.67	85	164.17	100.83		13.22	73	75
7.24	118.33	145.83	130	111.67	155	101.67		13.24	64	77
7.26	125	106.67	122.5	95	165	103.33		13.26	69	75
7.28	101.67	128.33	123.33	112.5	141.67	95		13.28	55	71
7.3	129.17	135.83	126.67	100.83	132.5	110.83		13.3	73	81
7.32	146.67	124.17	118.33	132.5	135	116.67		13.32	61	75
7.34	123.33	123.33	130.83	100.83	134.17	93.33		13.34	55	65
7.36	118.33	113.33	112.5	104.17	103.33	115.83		13.36	58	73
7.38	133.33	104.17	134.17	111.67	126.67	96.67		13.38	63	91
7.4	121.67	157.5	120	114.17	136.67	103.33		13.4	66	71
7.42	137.5	145	158.33	110	155.83	93.33		13.42	86	81
7.44	151.67	127.5	105	83.33	137.5	95.83		13.44	65	75
7.46	122.5	130.83	121.67	94.17	175.83	97.5		13.46	56	72
7.48	110	151.67	120.83	99.17	130	81.67		13.48	65	93
7.5	102.5	160	127.5	105.83	142.5	94.17		13.5	61	79
7.52	129.17	137.5	138.33	99.17	119.17	99.17		13.52	81	60
7.54	156.67	135.83	125	119.17	135	107.5		13.54	63	60
7.56	131.67	129.17	168.33	80	162.5	122.5		13.56	65	82
7.58	157.5	186.67	115	77.5	102.5	94.17		13.58	74	67
7.6	110	170	106.67	123.33	148.33	115		13.6	70	75
7.62	125	120	120.83	88.33	219.17	95.83		13.62	56	79
7.64	123.33	160.83	112.5	317.5	146.67	105.83		13.64	53	67
7.66	185.83	149.17	125.83	85.83	143.33	99.17		13.66	69	78
7.68	112.5	172.5	106.67	85	146.67	89.17		13.68	68	66
7.7	100.83	148.33	112.5	95	134.17	188.33		13.7	54	65
7.72	119.17	130	107.5	75.83	124.17	125		13.72	60	77
7.74	127.5	160.83	107.5	85.83	120	82.5		13.74	53	58
7.76	103.33	148.33	120.83	99.17	132.5	97.5		13.76	69	70
7.78	137.5	126.67	130.83	85.83	120.83	109.17		13.78	56	75
7.8	104.17	142.5	111.67	95	116.67	104.17		13.8	71	67
7.82	117.5	123.33	150	127.5	121.67	107.5		13.82	77	72
7.84	95.83	126.67	125	103.33	117.5	110.83		13.84	66	64
7.86	142.5	120.83	138.33	163.33	118.33	111.67		13.86	66	85
7.88	125.83	119.17	143.33	84.17	131.67	92.5		13.88	69	79
7.9	108.33	103.33	99.17	250	112.5	88.33		13.9	66	68
7.92	110.83	125.83	152.5	90.83	179.17	110		13.92	63	80
7.94	115	130.83	144.17	99.17	109.17	115		13.94	64	65
7.96	111.67	135.83	128.33	100	95.83	165.83		13.96	79	65
7.98	141.67	120.83	125.83	116.67	180.83	109.17		13.98	74	80
8	144.17	125	113.33	107.5	116.67	133.33		14	83	68
8.02	118.33	130	115	76.67	113.33	98.33		14.02	72	76
8.04	98.33	123.33	116.67	70	111.67	172.5		14.04	66	71
8.06	118.33	133.33	134.17	107.5	164.17	99.17		14.06	68	69
8.08	110.83	123.33	154.17	90.83	280.83	83.33		14.08	69	76
8.1	97.5	120	116.67	88.33	140.83	90.83		14.1	67	69
8.12	112.5	99.17	123.33	90	177.5	117.5		14.12	78	74
8.14	128.33	147.5	143.33	92.5	100	105		14.14	55	64
8.16	153.33	121.67	131.67	110	131.67	81.67		14.16	107	77
8.18	121.67	144.17	142.5	88.33	277.5	98.33		14.18	77	71
8.2	132.5	115	135	90.83	152.5	108.33		14.2	86	73
8.22	111.67	114.17	116.67	119.17	125	128.33		14.22	106	82
8.24	102.5	120.83	123.33	95.83	164.17	83.33		14.24	69	68
8.26	113.33	106.67	105	92.5	141.67	124.17		14.26	85	79
8.28	122.5	150.83	123.33	85.83	122.5	85		14.28	90	78
8.3	110.83	125.83	120	93.33	132.5	95.83		14.3	88	78
8.32	117.5	150	160.83	79.17	132.5	73.33		14.32	87	65
8.34	119.17	137.5	115.83	86.67	122.5	97.5		14.34	116	62
8.36	110.83	150	137.5	89.17	109.17	132.5		14.36	153	59
8.38	128.33	121.67	135.83	92.5	137.5	91.67		14.38	141	67
8.4	88.33	130	150	82.5	149.17	99.17		14.4	204	66
8.42	115.83	115	132.5	112.5	182.5	118.33		14.42	240	63
8.44	98.33	115.83	157.5	94.17	140.83	99.17		14.44	261	64
8.46	104.17	132.5	111.67	93.33	166.67	103.33		14.46	309	66
8.48	104.17	111.67	104.17	106.67	224.17	105.83		14.48	333	71
8.5	123.33	117.5	136.67	110.83	130	90		14.5	331	59
8.52	122.5	112.5	110	129.17	121.67	112.5		14.52	357	68
8.54	119.17	117.5	121.67	122.5	131.67	90		14.54	314	69
8.56	115	134.17	108.33	105	165.83	105.83		14.56	249	67
8.58	111.67	130	121.67	125.83	132.5	98.33		14.58	248	73
8.6	95	130	134.17	110	96.67	111.67		14.6	204	70
8.62	171.67	138.33	135.83	119.17	125.83	100		14.62	149	66
8.64	121.67	113.33	144.17	128.33	118.33	83.33		14.64	107	64
8.66	152.5	109.17	140.83	87.5	125	83.33		14.66	96	68
8.68	111.67	145	137.5	90.83	141.67	75.83		14.68	85	70
8.7	99.17	136.67	140	105.83	143.33	103.33		14.7	75	65
8.72	101.67	108.33	182.5	121.67	133.33	90.83		14.72	80	82
8.74	97.5	139.17	235	104.17	109.17	97.5		14.74	67	76
8.76	129.17	126.67	228.33	135	122.5	125.83		14.76	61	59
8.78	195	125	228.33	125	131.67	104.17		14.78	75	75
8.8	120	129.17	190	152.5	134.17	155		14.8	76	71
8.82	105.83	110.83	126.67	151.67	165.83	73.33		14.82	62	65
8.84	112.5	120	138.33	137.5	150.83	90		14.84	64	66
8.86	122.5	158.33	122.5	120.83	120.83	77.5		14.86	80	61
8.88	100.83	94.17	167.5	140	183.33	111.67		14.88	64	64
8.9	131.67	112.5	101.67	105.83	150.83	109.17		14.9	74	77
8.92	126.67	123.33	112.5	112.5	160.83	90.83		14.92	53	75
8.94	108.33	145.83	125.83	117.5	132.5	93.33		14.94	83	67
8.96	102.5	166.67	114.17	108.33	118.33	98.33		14.96	60	54
8.98	124.17	146.67	151.67	141.67	130.83	78.33		14.98	67	73
9	123.33	136.67	105	93.33	128.33	81.67		15	74	56
9.02	125.83	91.67	104.17	106.67	133.33	83.33		15.02	67	62
9.04	90.83	96.67	97.5	152.5	88.33	95.83		15.04	67	66
9.06	113.33	114.17	123.33	105	172.5	150.83		15.06	72	56
9.08	114.17	115	107.5	87.5	115	106.67		15.08	65	61
9.1	108.33	116.67	125.83	101.67	133.33	72.5		15.1	65	85
9.12	105	141.67	125.83	119.17	154.17	104.17		15.12	88	68
9.14	96.67	108.33	145	104.17	110	80		15.14	66	58
9.16	118.33	195.83	245	78.33	150.83	106.67		15.16	62	63
9.18	102.5	128.33	110	112.5	200.83	106.67		15.18	68	67
9.2	114.17	81.67	112.5	101.67	135	90.83		15.2	70	59
9.22	125.83	87.5	103.33	82.5	128.33	67.5		15.22	59	64
9.24	140	106.67	129.17	87.5	90.83	91.67		15.24	58	68
9.26	81.67	96.67	121.67	80	115	88.33		15.26	56	50
9.28	115	112.5	98.33	84.17	156.67	76.67		15.28	58	68
9.3	125.83	111.67	142.5	75.83	152.5	110		15.3	70	69
9.32	80	119.17	108.33	111.67	106.67	108.33		15.32	63	60
9.34	90.83	107.5	108.33	95.83	111.67	89.17		15.34	66	64
9.36	118.33	105.83	110.83	182.5	138.33	88.33		15.36	65	52
9.38	123.33	109.17	98.33	120.83	117.5	150.83		15.38	58	72
9.4	100	84.17	103.33	75.83	98.33	105		15.4	57	62
9.42	89.17	95	112.5	74.17	142.5	103.33		15.42	60	64
9.44	110.83	83.33	106.67	111.67	145	103.33		15.44	68	60
9.46	100	103.33	105.83	69.17	204.17	73.33		15.46	68	64
9.48	95	90.83	109.17	79.17	155	93.33		15.48	72	55
9.5	116.67	130.83	97.5	69.17	130	86.67		15.5	60	63
9.52	122.5	82.5	90.83	105.83	242.5	109.17		15.52	55	66
9.54	104.17	126.67	100.83	81.67	116.67	99.17		15.54	56	59
9.56	106.67	133.33	108.33	95.83	175.83	96.67		15.56	70	59
9.58	105	116.67	114.17	84.17	129.17	74.17		15.58	62	62
9.6	78.33	101.67	113.33	105	107.5	104.17		15.6	66	76
9.62	100.83	89.17	145	93.33	148.33	270.83		15.62	45	72
9.64	105	110	105	71.67	139.17	90.83		15.64	42	76
9.66	112.5	105.83	135	94.17	110	77.5		15.66	56	48
9.68	135.83	105.83	107.5	78.33	115	121.67		15.68	67	73
9.7	94.17	100	113.33	100	95	85		15.7	75	60
9.72	102.5	90.83	116.67	91.67	147.5	101.67		15.72	58	63
9.74	85	89.17	95	116.67	137.5	83.33		15.74	61	60
9.76	107.5	111.67	101.67	78.33	84.17	95		15.76	58	58
9.78	89.17	109.17	87.5	135.83	110	94.17		15.78	50	59
9.8	103.33	97.5	102.5	85	122.5	75		15.8	62	53
9.82	123.33	85.83	113.33	105	125.83	89.17		15.82	55	71
9.84	95.83	110	93.33	63.33	182.5	103.33		15.84	59	58
9.86	85.83	121.67	108.33	89.17	113.33	95		15.86	44	62
9.88	101.67	82.5	120.83	105	120.83	77.5		15.88	62	60
9.9	121.67	96.67	109.17	111.67	111.67	85		15.9	58	54
9.92	133.33	112.5	115	51.67	101.67	115		15.92	58	56
9.94	90	115	105.83	81.67	150	87.5		15.94	52	52
9.96	94.17	95	111.67	66.67	116.67	54.17		15.96	52	50
9.98	96.67	108.33	114.17	89.17	106.67	80		15.98	53	52
10	167.5	93.33	98.33	74.17	128.33	85		16	55	69
10.02	135.83	115	90	83.33	139.17	75.83		16.02	67	48
10.04	120	115.83	101.67	92.5	123.33	85.83		16.04	68	59
10.06	82.5	120	89.17	71.67	152.5	99.17		16.06	68	58
10.08	107.5	169.17	115.83	95.83	118.33	80		16.08	60	41
10.1	100.83	102.5	118.33	107.5	103.33	86.67		16.1	69	67
10.12	95.83	101.67	85	85.83	95	80		16.12	63	56
10.14	81.67	114.17	105.83	98.33	105.83	82.5		16.14	63	71
10.16	107.5	130.83	103.33	100	97.5	70		16.16	52	62
10.18	76.67	101.67	156.67	102.5	105	117.5		16.18	68	67
10.2	101.67	120	107.5	83.33	98.33	102.5		16.2	54	55
10.22	86.67	113.33	145.83	75	93.33	80.83		16.22	66	56
10.24	138.33	96.67	84.17	69.17	99.17	81.67		16.24	55	62
10.26	100	100	97.5	75	115.83	74.17		16.26	67	67
10.28	91.67	120.83	107.5	75	104.17	78.33		16.28	53	65
10.3	101.67	150	99.17	97.5	87.5	131.67		16.3	62	48
10.32	111.67	122.5	91.67	67.5	103.33	69.17		16.32	57	53
10.34	126.67	186.67	120.83	87.5	160.83	96.67		16.34	68	54
10.36	105	104.17	101.67	87.5	130	75		16.36	66	63
10.38	128.33	115	91.67	80	158.33	110.83		16.38	56	42
10.4	112.5	128.33	92.5	110.83	239.17	82.5		16.4	47	59
10.42	135.83	114.17	106.67	103.33	158.33	74.17		16.42	60	47
10.44	105.83	88.33	91.67	82.5	131.67	109.17		16.44	51	48
10.46	105	109.17	165	135.83	85.83	90		16.46	53	55
10.48	97.5	128.33	91.67	68.33	154.17	62.5		16.48	52	64
10.5	149.17	100.83	86.67	147.5	118.33	66.67		16.5	60	41
10.52	88.33	115	94.17	100.83	102.5	79.17		16.52	55	46
10.54	88.33	172.5	92.5	62.5	410.83	83.33		16.54	57	55
10.56	101.67	88.33	78.33	88.33	130.83	115		16.56	60	49
10.58	110.83	118.33	113.33	212.5	121.67	105.83		16.58	43	53
10.6	81.67	88.33	82.5	71.67	121.67	90.83		16.6	58	50
10.62	94.17	143.33	92.5	111.67	119.17	90.83		16.62	49	61
10.64	100	84.17	116.67	79.17	132.5	107.5		16.64	57	58
10.66	124.17	101.67	94.17	55.83	93.33	87.5		16.66	63	57
10.68	93.33	99.17	145.83	73.33	124.17	59.17		16.68	64	62
10.7	84.17	91.67	101.67	95	118.33	91.67		16.7	59	56
10.72	104.17	125.83	90	87.5	113.33	86.67		16.72	51	56
10.74	118.33	120.83	84.17	78.33	176.67	76.67		16.74	54	59
10.76	89.17	105	93.33	57.5	130	82.5		16.76	55	55
10.78	90	85	134.17	61.67	115.83	74.17		16.78	65	50
10.8	102.5	119.17	98.33	101.67	124.17	86.67		16.8	51	56
10.82	88.33	114.17	115	59.17	147.5	90		16.82	57	54
10.84	145	143.33	105	75	220.83	90.83		16.84	63	48
10.86	261.67	109.17	94.17	68.33	99.17	100.83		16.86	51	63
10.88	122.5	152.5	110	76.67	204.17	100.83		16.88	57	51
10.9	111.67	120	94.17	72.5	102.5	66.67		16.9	57	56
10.92	98.33	152.5	91.67	65.83	120.83	80		16.92	62	67
10.94	91.67	107.5	123.33	99.17	128.33	131.67		16.94	64	51
10.96	102.5	126.67	90	86.67	115.83	63.33		16.96	49	40
10.98	88.33	102.5	94.17	95	139.17	88.33		16.98	60	52
11	97.5	124.17	114.17	85.83	160	73.33		17	61	50
11.02	233.33	91.67	124.17	69.17	109.17	95		17.02	53	58
11.04	133.33	130.83	101.67	82.5	104.17	100		17.04	56	52
11.06	94.17	307.5	101.67	85	149.17	96.67		17.06	62	47
11.08	92.5	111.67	103.33	81.67	105.83	75		17.08	64	59
11.1	94.17	113.33	106.67	68.33	128.33	85		17.1	57	60
11.12	114.17	114.17	109.17	88.33	149.17	116.67		17.12	60	59
11.14	85	110	83.33	105	110	104.17		17.14	63	54
11.16	96.67	100.83	93.33	65.83	112.5	105		17.16	52	59
11.18	104.17	95.83	80.83	101.67	126.67	82.5		17.18	62	52
11.2	97.5	108.33	97.5	91.67	114.17	65.83		17.2	48	53
11.22	93.33	100.83	83.33	67.5	132.5	112.5		17.22	50	59
11.24	99.17	157.5	133.33	106.67	98.33	86.67		17.24	66	53
11.26	114.17	104.17	112.5	78.33	126.67	85		17.26	61	61
11.28	90.83	94.17	105.83	67.5	140.83	90.83		17.28	55	62
11.3	128.33	146.67	119.17	68.33	101.67	141.67		17.3	60	62
11.32	73.33	129.17	89.17	82.5	120	89.17		17.32	49	65
11.34	90.83	94.17	97.5	121.67	220	104.17		17.34	64	62
11.36	97.5	132.5	122.5	68.33	165	111.67		17.36	62	53
11.38	118.33	125.83	97.5	76.67	116.67	74.17		17.38	50	68
11.4	119.17	109.17	95.83	80	134.17	77.5		17.4	69	51
11.42	140.83	120.83	90.83	84.17	108.33	71.67		17.42	56	42
11.44	108.33	114.17	130.83	70.83	169.17	100		17.44	51	55
11.46	103.33	123.33	103.33	99.17	112.5	105.83		17.46	59	52
11.48	67.5	151.67	100	95.83	115	74.17		17.48	46	67
11.5	101.67	112.5	90	67.5	153.33	90		17.5	63	60
11.52	114.17	106.67	105	55.83	136.67	92.5		17.52	55	56
11.54	114.17	86.67	110	110.83	102.5	78.33		17.54	59	39
11.56	100.83	88.33	82.5	70	118.33	80.83		17.56	62	50
11.58	88.33	100	97.5	68.33	97.5	98.33		17.58	60	51
11.6	111.67	94.17	109.17	79.17	111.67	120		17.6	62	59
11.62	106.67	81.67	87.5	82.5	110	99.17		17.62	55	46
11.64	105.83	91.67	120	152.5	125.83	80		17.64	59	72
11.66	87.5	126.67	135.83	228.33	111.67	113.33		17.66	77	43
11.68	93.33	98.33	92.5	78.33	127.5	59.17		17.68	59	61
11.7	213.33	131.67	102.5	77.5	130.83	94.17		17.7	62	50
11.72	94.17	98.33	91.67	73.33	90	87.5		17.72	68	38
11.74	110	98.33	111.67	87.5	105.83	56.67		17.74	62	55
11.76	84.17	114.17	99.17	66.67	105.83	130		17.76	67	59
11.78	143.33	134.17	119.17	115.83	150	85		17.78	53	42
11.8	84.17	128.33	133.33	89.17	120	106.67		17.8	80	76
11.82	95.83	97.5	128.33	130	167.5	68.33		17.82	68	57
11.84	120	99.17	88.33	67.5	101.67	96.67		17.84	63	51
11.86	93.33	93.33	106.67	70.83	102.5	69.17		17.86	60	49
11.88	100.83	107.5	115	84.17	135.83	90		17.88	80	65
11.9	102.5	94.17	86.67	56.67	140	107.5		17.9	68	34
11.92	109.17	100.83	111.67	77.5	118.33	78.33		17.92	55	47
11.94	90	97.5	112.5	106.67	105	95		17.94	69	61
11.96	126.67	96.67	115.83	92.5	84.17	89.17		17.96	47	53
11.98	97.5	120	90.83	60	133.33	231.67		17.98	73	60
12	100.83	141.67	119.17	76.67	108.33	75		18	49	50
12.02	78.33	113.33	90.83	70	108.33	90.83		18.02	75	54
12.04	112.5	99.17	107.5	123.33	117.5	109.17		18.04	58	54
12.06	100	115	100.83	85	110	96.67		18.06	51	53
12.08	127.5	100	123.33	121.67	138.33	74.17		18.08	64	45
12.1	129.17	90	134.17	71.67	118.33	83.33		18.1	62	36
12.12	80.83	92.5	105	78.33	105	76.67		18.12	56	42
12.14	118.33	79.17	98.33	94.17	152.5	80		18.14	63	40
12.16	105.83	90.83	79.17	68.33	123.33	120.83		18.16	58	65
12.18	223.33	130.83	97.5	90	121.67	88.33		18.18	73	48
12.2	85.83	145.83	95	99.17	106.67	184.17		18.2	65	44
12.22	92.5	95.83	125	58.33	113.33	87.5		18.22	54	41
12.24	115.83	108.33	96.67	82.5	148.33	105.83		18.24	62	46
12.26	85	159.17	165	83.33	127.5	88.33		18.26	58	41
12.28	107.5	107.5	100	117.5	125.83	83.33		18.28	55	48
12.3	114.17	86.67	119.17	77.5	102.5	98.33		18.3	66	58
12.32	116.67	188.33	120	89.17	101.67	205		18.32	57	57
12.34	81.67	84.17	192.5	98.33	180.83	100.83		18.34	62	43
12.36	202.5	110	140	84.17	150	90.83		18.36	80	57
12.38	101.67	104.17	115	72.5	112.5	96.67		18.38	65	56
12.4	98.33	135	103.33	65.83	133.33	97.5		18.4	75	48
12.42	76.67	85	102.5	76.67	106.67	128.33		18.42	77	46
12.44	151.67	141.67	91.67	125	125	125		18.44	62	53
12.46	104.17	124.17	80.83	93.33	145.83	82.5		18.46	53	54
12.48	153.33	90.83	110	78.33	150.83	141.67		18.48	56	52
12.5	126.67	84.17	99.17	95	116.67	102.5		18.5	64	52
12.52	102.5	92.5	112.5	64.17	97.5	101.67		18.52	60	52
12.54	126.67	125.83	110	66.67	114.17	95		18.54	78	58
12.56	122.5	100.83	114.17	89.17	145.83	79.17		18.56	63	62
12.58	125	96.67	95.83	110.83	109.17	69.17		18.58	73	58
12.6	90.83	116.67	118.33	64.17	193.33	84.17		18.6	73	52
12.62	122.5	114.17	112.5	55.83	155.83	87.5		18.62	70	49
12.64	109.17	192.5	110.83	83.33	103.33	120.83		18.64	68	51
12.66	89.17	79.17	104.17	100	173.33	85.83		18.66	58	51
12.68	103.33	148.33	111.67	78.33	155	76.67		18.68	69	43
12.7	107.5	113.33	131.67	98.33	144.17	98.33		18.7	66	54
12.72	141.67	163.33	95	80	93.33	90.83		18.72	68	43
12.74	81.67	106.67	99.17	108.33	122.5	95.83		18.74	67	52
12.76	110.83	131.67	116.67	64.17	123.33	100		18.76	51	46
12.78	118.33	100.83	114.17	132.5	116.67	127.5		18.78	50	41
12.8	105.83	128.33	92.5	70.83	141.67	78.33		18.8	66	55
12.82	109.17	116.67	80.83	69.17	135.83	95.83		18.82	84	62
12.84	117.5	100.83	99.17	99.17	115	93.33		18.84	93	44
12.86	84.17	152.5	137.5	94.17	110	85.83		18.86	63	52
12.88	95	102.5	129.17	72.5	156.67	95		18.88	66	54
12.9	98.33	137.5	94.17	95	111.67	104.17		18.9	75	56
12.92	202.5	90.83	137.5	96.67	107.5	89.17		18.92	93	44
12.94	95	103.33	113.33	65.83	117.5	97.5		18.94	72	34
12.96	178.33	110	93.33	170	130.83	120		18.96	58	43
12.98	82.5	84.17	106.67	101.67	120.83	82.5		18.98	82	44
13	126.67	115.83	108.33	119.17	121.67	120.83		19	69	51
13.02	110.83	120	90.83	75	110	79.17		19.02	63	40
13.04	112.5	100.83	110.83	87.5	102.5	99.17		19.04	76	53
13.06	105.83	106.67	93.33	97.5	151.67	88.33		19.06	71	39
13.08	120	138.33	113.33	97.5	92.5	90.83		19.08	64	45
13.1	77.5	124.17	116.67	65	108.33	87.5		19.1	62	47
13.12	121.67	94.17	115	85	102.5	88.33		19.12	65	39
13.14	205.83	109.17	123.33	69.17	130.83	97.5		19.14	83	42
13.16	213.33	109.17	108.33	105.83	143.33	90.83		19.16	72	53
13.18	120	110.83	95	118.33	145.83	85		19.18	69	45
13.2	121.67	131.67	126.67	80.83	117.5	134.17		19.2	75	53
13.22	94.17	106.67	95	125.83	109.17	76.67		19.22	70	50
13.24	95.83	104.17	124.17	94.17	128.33	164.17		19.24	92	45
13.26	94.17	135.83	143.33	95.83	105.83	167.5		19.26	74	49
13.28	112.5	153.33	108.33	94.17	164.17	110		19.28	58	51
13.3	96.67	85.83	110	86.67	153.33	87.5		19.3	88	32
13.32	135	111.67	198.33	72.5	104.17	88.33		19.32	70	56
13.34	134.17	129.17	90	99.17	118.33	105		19.34	72	43
13.36	101.67	130.83	108.33	132.5	124.17	153.33		19.36	76	45
13.38	160	87.5	118.33	100.83	122.5	114.17		19.38	76	53
13.4	88.33	123.33	92.5	105	138.33	223.33		19.4	75	59
13.42	113.33	103.33	116.67	83.33	93.33	102.5		19.42	76	43
13.44	120.83	168.33	89.17	73.33	149.17	100.83		19.44	75	51
13.46	121.67	119.17	144.17	87.5	112.5	94.17		19.46	60	47
13.48	120.83	105.83	107.5	85.83	173.33	94.17		19.48	67	47
13.5	129.17	124.17	106.67	135	145	94.17		19.5	79	43
13.52	102.5	99.17	97.5	80	140	111.67		19.52	81	50
13.54	93.33	118.33	136.67	79.17	155.83	128.33		19.54	71	41
13.56	146.67	106.67	105	113.33	131.67	126.67		19.56	74	54
13.58	117.5	131.67	120.83	84.17	161.67	100.83		19.58	84	47
13.6	123.33	136.67	120.83	107.5	170.83	92.5		19.6	81	59
13.62	148.33	120	105.83	96.67	142.5	95.83		19.62	81	50
13.64	242.5	134.17	94.17	101.67	146.67	107.5		19.64	78	42
13.66	140	110.83	108.33	96.67	114.17	83.33		19.66	89	62
13.68	121.67	140.83	142.5	82.5	133.33	97.5		19.68	77	49
13.7	116.67	195.83	133.33	104.17	168.33	150		19.7	83	56
13.72	143.33	105	115.83	137.5	190.83	120.83		19.72	92	47
13.74	126.67	180.83	156.67	111.67	131.67	125.83		19.74	70	48
13.76	169.17	225.83	146.67	99.17	151.67	137.5		19.76	60	57
13.78	123.33	124.17	162.5	156.67	100.83	186.67		19.78	82	41
13.8	124.17	110.83	120.83	110.83	142.5	140.83		19.8	75	57
13.82	150	116.67	150.83	151.67	138.33	151.67		19.82	76	46
13.84	96.67	117.5	138.33	102.5	178.33	110		19.84	91	40
13.86	100	125	113.33	98.33	166.67	105		19.86	79	45
13.88	92.5	99.17	117.5	87.5	163.33	99.17		19.88	82	45
13.9	104.17	143.33	147.5	70.83	144.17	118.33		19.9	83	56
13.92	115	130	121.67	83.33	139.17	124.17		19.92	84	51
13.94	110.83	105.83	135	105.83	138.33	104.17		19.94	95	44
13.96	145	165.83	117.5	106.67	151.67	118.33		19.96	84	43
13.98	100.83	118.33	105	67.5	131.67	108.33		19.98	72	58
14	110	130.83	107.5	89.17	125	99.17		20	88	57
14.02	105.83	194.17	92.5	129.17	129.17	99.17		20.02	84	62
14.04	115	98.33	142.5	90	130.83	106.67		20.04	85	43
14.06	96.67	136.67	104.17	66.67	135.83	110.83		20.06	117	48
14.08	124.17	118.33	124.17	120	123.33	85		20.08	116	51
14.1	101.67	114.17	100	90	154.17	119.17		20.1	93	47
14.12	99.17	140.83	119.17	75	140	98.33		20.12	115	46
14.14	106.67	117.5	219.17	218.33	116.67	115		20.14	105	67
14.16	138.33	200	162.5	70	160.83	92.5		20.16	126	60
14.18	92.5	158.33	105.83	92.5	194.17	81.67		20.18	133	51
14.2	95.83	150.83	137.5	96.67	126.67	100		20.2	146	41
14.22	98.33	116.67	115.83	107.5	144.17	131.67		20.22	200	49
14.24	111.67	128.33	105.83	90.83	136.67	121.67		20.24	185	46
14.26	115	133.33	105	158.33	154.17	110.83		20.26	178	48
14.28	116.67	95	158.33	88.33	137.5	130.83		20.28	197	39
14.3	111.67	151.67	113.33	73.33	154.17	103.33		20.3	186	52
14.32	140.83	117.5	138.33	100	128.33	127.5		20.32	190	34
14.34	110	140.83	143.33	66.67	148.33	94.17		20.34	141	38
14.36	121.67	135.83	107.5	75	128.33	103.33		20.36	123	53
14.38	103.33	187.5	141.67	103.33	102.5	84.17		20.38	119	40
14.4	82.5	144.17	132.5	91.67	128.33	118.33		20.4	98	55
14.42	116.67	110.83	129.17	106.67	163.33	86.67		20.42	98	32
14.44	107.5	129.17	152.5	71.67	172.5	105		20.44	94	53
14.46	119.17	105	149.17	81.67	113.33	200.83		20.46	95	43
14.48	89.17	124.17	126.67	85.83	125.83	119.17		20.48	93	53
14.5	155.83	109.17	120.83	68.33	160.83	138.33		20.5	96	48
14.52	212.5	127.5	128.33	89.17	133.33	85.83		20.52	99	74
14.54	136.67	130.83	176.67	90	140	138.33		20.54	102	55
14.56	95.83	150.83	104.17	93.33	142.5	81.67		20.56	84	67
14.58	94.17	238.33	89.17	81.67	119.17	121.67		20.58	88	70
14.6	100.83	104.17	149.17	105.83	183.33	98.33		20.6	95	70
14.62	175.83	131.67	115.83	93.33	198.33	102.5		20.62	72	90
14.64	108.33	107.5	101.67	89.17	149.17	120.83		20.64	64	78
14.66	114.17	152.5	109.17	110.83	135.83	90		20.66	112	88
14.68	125.83	95.83	143.33	87.5	122.5	155		20.68	83	87
14.7	104.17	111.67	134.17	79.17	135.83	86.67		20.7	88	130
14.72	107.5	113.33	134.17	108.33	140.83	85.83		20.72	99	197
14.74	104.17	183.33	133.33	87.5	178.33	110.83		20.74	74	242
14.76	107.5	130.83	120	90.83	223.33	110.83		20.76	78	369
14.78	107.5	160.83	119.17	140.83	162.5	114.17		20.78	123	603
14.8	165	141.67	119.17	97.5	122.5	120		20.8	105	1114
14.82	145.83	120.83	118.33	88.33	131.67	85.83		20.82	98	1612
14.84	115	105.83	111.67	83.33	117.5	130		20.84	124	2136
14.86	98.33	132.5	155	95	198.33	115		20.86	174	2351
14.88	126.67	124.17	143.33	160	196.67	90		20.88	184	2055
14.9	100	142.5	170.83	98.33	155	108.33		20.9	248	1626
14.92	126.67	88.33	200.83	88.33	135.83	95		20.92	325	1167
14.94	127.5	127.5	196.67	145	148.33	96.67		20.94	444	624
14.96	110	128.33	122.5	92.5	143.33	115		20.96	622	327
14.98	188.33	115	159.17	105.83	145	123.33		20.98	788	186
15	156.67	112.5	105.83	105.83	133.33	96.67		21	951	130
15.02	110	135	103.33	118.33	190.83	107.5		21.02	968	117
15.04	110	128.33	130.83	92.5	328.33	87.5		21.04	1097	97
15.06	115.83	130	122.5	97.5	187.5	107.5		21.06	1058	93
15.08	96.67	99.17	130	87.5	160	327.5		21.08	972	69
15.1	129.17	120	119.17	95	193.33	102.5		21.1	805	75
15.12	159.17	165	121.67	87.5	188.33	95.83		21.12	656	60
15.14	116.67	135.83	118.33	92.5	135.83	123.33		21.14	479	77
15.16	97.5	110	110.83	81.67	134.17	105.83		21.16	326	60
15.18	119.17	105	85	98.33	118.33	93.33		21.18	226	53
15.2	155	125	101.67	145.83	156.67	92.5		21.2	176	62
15.22	95.83	90	125.83	84.17	126.67	103.33		21.22	140	58
15.24	109.17	119.17	114.17	109.17	143.33	95.83		21.24	106	46
15.26	105.83	161.67	102.5	135	155.83	105		21.26	98	61
15.28	120	79.17	149.17	101.67	198.33	100		21.28	99	57
15.3	110	116.67	82.5	75	141.67	120.83		21.3	110	48
15.32	125.83	154.17	146.67	121.67	160	95		21.32	98	44
15.34	122.5	134.17	149.17	135	110.83	157.5		21.34	117	37
15.36	104.17	109.17	106.67	88.33	116.67	114.17		21.36	87	48
15.38	106.67	100	141.67	110	144.17	94.17		21.38	99	50
15.4	100	131.67	110.83	82.5	203.33	131.67		21.4	83	48
15.42	94.17	91.67	134.17	79.17	111.67	114.17		21.42	108	48
15.44	114.17	110.83	155	98.33	118.33	82.5		21.44	84	48
15.46	104.17	115	133.33	81.67	125	90.83		21.46	90	53
15.48	87.5	127.5	119.17	85	193.33	144.17		21.48	77	47
15.5	102.5	146.67	111.67	80	104.17	111.67		21.5	105	44
15.52	108.33	132.5	99.17	73.33	156.67	122.5		21.52	111	54
15.54	110.83	110	120	118.33	124.17	108.33		21.54	89	53
15.56	82.5	100.83	133.33	100	115.83	96.67		21.56	81	61
15.58	114.17	132.5	102.5	95	130.83	103.33		21.58	99	35
15.6	114.17	145	125.83	125	118.33	110		21.6	89	53
15.62	110	123.33	124.17	101.67	144.17	109.17		21.62	93	57
15.64	110	140.83	113.33	88.33	125.83	134.17		21.64	93	41
15.66	101.67	193.33	112.5	87.5	125	85.83		21.66	104	48
15.68	104.17	171.67	106.67	73.33	139.17	128.33		21.68	79	44
15.7	102.5	185	116.67	87.5	141.67	132.5		21.7	88	43
15.72	113.33	222.5	153.33	102.5	164.17	97.5		21.72	88	49
15.74	88.33	217.5	120.83	90	155.83	100.83		21.74	85	59
15.76	80.83	154.17	135	112.5	159.17	113.33		21.76	100	43
15.78	191.67	138.33	84.17	82.5	147.5	108.33		21.78	75	49
15.8	124.17	121.67	95	119.17	139.17	115.83		21.8	84	40
15.82	92.5	107.5	129.17	80.83	138.33	95		21.82	67	38
15.84	99.17	150	101.67	75	170.83	120.83		21.84	88	56
15.86	104.17	124.17	115.83	100.83	125	95.83		21.86	82	40
15.88	114.17	88.33	118.33	112.5	134.17	106.67		21.88	87	42
15.9	128.33	126.67	198.33	82.5	130.83	110		21.9	61	41
15.92	96.67	115.83	118.33	88.33	141.67	121.67		21.92	70	46
15.94	90	117.5	109.17	130.83	104.17	96.67		21.94	100	45
15.96	84.17	103.33	148.33	90	140.83	88.33		21.96	80	42
15.98	91.67	130	165.83	96.67	162.5	102.5		21.98	87	39
16	184.17	123.33	149.17	95	114.17	147.5		22	90	53
16.02	85.83	104.17	105	90.83	125	125.83		22.02	76	46
16.04	119.17	70.83	169.17	110	120.83	220.83		22.04	86	42
16.06	92.5	84.17	225.83	76.67	167.5	94.17		22.06	79	44
16.08	95.83	128.33	103.33	71.67	153.33	138.33		22.08	92	41
16.1	101.67	93.33	99.17	114.17	150	120.83		22.1	92	38
16.12	106.67	94.17	105.83	82.5	138.33	90		22.12	91	51
16.14	123.33	134.17	125.83	108.33	166.67	205		22.14	86	39
16.16	81.67	96.67	98.33	90.83	155.83	140		22.16	86	45
16.18	75.83	123.33	129.17	76.67	101.67	101.67		22.18	101	38
16.2	91.67	141.67	100	157.5	148.33	67.5		22.2	88	43
16.22	98.33	194.17	148.33	165	161.67	68.33		22.22	90	47
16.24	100	110.83	108.33	69.17	126.67	136.67		22.24	84	40
16.26	144.17	114.17	102.5	79.17	143.33	214.17		22.26	100	44
16.28	103.33	95.83	84.17	85.83	120.83	104.17		22.28	79	32
16.3	130.83	120.83	93.33	97.5	127.5	112.5		22.3	83	38
16.32	73.33	91.67	109.17	67.5	110	91.67		22.32	99	36
16.34	105.83	149.17	110.83	118.33	120.83	107.5		22.34	77	41
16.36	116.67	132.5	162.5	80	85	104.17		22.36	91	34
16.38	86.67	148.33	173.33	75	121.67	82.5		22.38	78	41
16.4	120.83	115	100.83	90	116.67	99.17		22.4	90	55
16.42	90.83	113.33	93.33	80	110	101.67		22.42	75	44
16.44	111.67	111.67	120	122.5	139.17	105		22.44	88	42
16.46	129.17	101.67	105	60.83	130	91.67		22.46	77	40
16.48	88.33	105.83	176.67	79.17	129.17	151.67		22.48	100	47
16.5	123.33	110.83	91.67	77.5	91.67	76.67		22.5	93	40
16.52	80.83	159.17	95	96.67	106.67	89.17		22.52	96	44
16.54	86.67	92.5	124.17	105.83	145	137.5		22.54	87	46
16.56	106.67	97.5	129.17	104.17	114.17	117.5		22.56	86	38
16.58	76.67	100	105	89.17	125	126.67		22.58	108	33
16.6	95	90	85.83	74.17	168.33	93.33		22.6	86	48
16.62	76.67	103.33	126.67	81.67	109.17	118.33		22.62	107	52
16.64	82.5	97.5	112.5	69.17	126.67	86.67		22.64	81	42
16.66	60.83	100.83	90	103.33	125.83	75		22.66	106	47
16.68	78.33	72.5	106.67	75	126.67	95		22.68	96	50
16.7	88.33	142.5	89.17	75.83	112.5	127.5		22.7	86	55
16.72	76.67	79.17	77.5	90	151.67	122.5		22.72	96	40
16.74	100.83	114.17	135	128.33	119.17	100		22.74	100	38
16.76	137.5	86.67	89.17	82.5	129.17	112.5		22.76	97	36
16.78	136.67	81.67	85.83	63.33	134.17	65.83		22.78	110	31
16.8	87.5	91.67	130.83	67.5	110.83	75.83		22.8	111	37
16.82	86.67	90.83	105	71.67	98.33	75		22.82	109	45
16.84	61.67	76.67	90	92.5	115	95		22.84	134	47
16.86	93.33	80	107.5	50.83	135	83.33		22.86	136	49
16.88	75.83	83.33	95.83	90	115	137.5		22.88	123	68
16.9	121.67	132.5	120	85.83	96.67	94.17		22.9	149	57
16.92	127.5	88.33	124.17	71.67	112.5	85.83		22.92	131	60
16.94	62.5	80	78.33	65	99.17	105		22.94	131	71
16.96	103.33	122.5	134.17	80.83	110	78.33		22.96	133	79
16.98	59.17	83.33	82.5	66.67	120.83	125.83		22.98	140	103
17	75.83	91.67	84.17	70	139.17	96.67		23	127	141
17.02	70	100	73.33	55	86.67	79.17		23.02	114	211
17.04	82.5	55	95.83	89.17	90	84.17		23.04	120	268
17.06	133.33	76.67	70	75	95	100		23.06	143	298
17.08	99.17	104.17	120	47.5	107.5	80.83		23.08	149	280
17.1	70	90.83	80	75.83	99.17	78.33		23.1	134	278
17.12	83.33	63.33	70.83	105	155.83	69.17		23.12	167	224
17.14	54.17	101.67	73.33	77.5	71.67	80		23.14	188	179
17.16	103.33	99.17	77.5	73.33	103.33	99.17		23.16	154	133
17.18	79.17	120.83	60	70.83	77.5	106.67		23.18	176	100
17.2	77.5	79.17	95	59.17	98.33	91.67		23.2	196	75
17.22	74.17	170	78.33	64.17	135	78.33		23.22	205	72
17.24	77.5	105.83	64.17	65.83	86.67	122.5		23.24	221	48
17.26	75	72.5	98.33	75.83	122.5	87.5		23.26	232	56
17.28	83.33	88.33	69.17	64.17	143.33	118.33		23.28	269	51
17.3	93.33	96.67	76.67	60	120	85		23.3	243	61
17.32	71.67	132.5	119.17	60.83	105.83	65.83		23.32	251	50
17.34	74.17	74.17	81.67	70	54.17	123.33		23.34	222	46
17.36	80.83	87.5	101.67	66.67	80.83	152.5		23.36	178	40
17.38	56.67	72.5	115.83	47.5	64.17	83.33		23.38	180	43
17.4	85.83	100.83	104.17	69.17	83.33	68.33		23.4	171	43
17.42	58.33	56.67	70	93.33	109.17	77.5		23.42	143	45
17.44	61.67	95.83	62.5	59.17	97.5	87.5		23.44	151	47
17.46	80	56.67	66.67	81.67	122.5	100		23.46	120	53
17.48	97.5	56.67	55	41.67	145	68.33		23.48	128	41
17.5	60.83	102.5	75	155	90.83	73.33		23.5	109	30
17.52	70.83	86.67	100	44.17	92.5	87.5		23.52	109	35
17.54	63.33	125.83	65.83	58.33	72.5	70		23.54	115	49
17.56	72.5	75.83	68.33	130	125.83	65.83		23.56	95	36
17.58	73.33	68.33	63.33	47.5	106.67	77.5		23.58	93	38
17.6	86.67	79.17	85.83	105.83	76.67	76.67		23.6	96	48
17.62	89.17	76.67	89.17	59.17	96.67	70.83		23.62	99	36
17.64	67.5	64.17	70.83	92.5	80	65		23.64	106	45
17.66	95	88.33	85	79.17	80.83	87.5		23.66	113	43
17.68	100	83.33	61.67	105	111.67	66.67		23.68	106	33
17.7	105	87.5	92.5	60.83	85	62.5		23.7	93	30
17.72	67.5	136.67	61.67	75	108.33	73.33		23.72	104	41
17.74	69.17	143.33	80.83	85.83	104.17	127.5		23.74	105	44
17.76	59.17	76.67	108.33	75.83	83.33	80		23.76	96	46
17.78	72.5	49.17	125.83	51.67	155	103.33		23.78	100	36
17.8	85	90.83	47.5	81.67	100	48.33		23.8	88	35
17.82	55.83	118.33	66.67	45	72.5	102.5		23.82	94	44
17.84	77.5	54.17	72.5	45.83	75.83	110.83		23.84	101	41
17.86	78.33	70.83	109.17	54.17	67.5	53.33		23.86	79	41
17.88	60.83	52.5	56.67	55.83	59.17	89.17		23.88	86	43
17.9	68.33	108.33	85.83	44.17	73.33	60.83		23.9	91	43
17.92	48.33	104.17	99.17	63.33	75.83	57.5		23.92	86	39
17.94	93.33	75	58.33	65	56.67	84.17		23.94	82	43
17.96	48.33	85	52.5	102.5	95	92.5		23.96	103	44
17.98	45	50	55.83	49.17	40	53.33		23.98	104	39
18	54.17	41.67	73.33	41.67	110.83	59.17		24	88	46
18.02	103.33	104.17	59.17	57.5	110.83	78.33		24.02	89	53
18.04	48.33	86.67	120.83	76.67	118.33	55		24.04	87	60
18.06	59.17	84.17	80.83	36.67	61.67	66.67		24.06	103	52
18.08	62.5	85	55	85	55	56.67		24.08	100	50
18.1	44.17	47.5	97.5	67.5	90.83	45.83		24.1	77	43
18.12	54.17	64.17	107.5	141.67	106.67	60		24.12	95	36
18.14	100	128.33	81.67	50	68.33	122.5		24.14	94	52
18.16	70.83	75.83	46.67	65	90	44.17		24.16	86	38
18.18	60.83	135	74.17	80.83	118.33	42.5		24.18	99	43
18.2	45	72.5	54.17	31.67	70.83	54.17		24.2	110	47
18.22	55.83	70	102.5	50.83	85	59.17		24.22	99	38
18.24	57.5	58.33	98.33	68.33	85	103.33		24.24	118	43
18.26	51.67	76.67	87.5	93.33	73.33	56.67		24.26	107	40
18.28	65.83	76.67	85	82.5	110.83	63.33		24.28	115	43
18.3	59.17	73.33	39.17	75.83	52.5	59.17		24.3	132	36
18.32	54.17	108.33	105	36.67	91.67	50		24.32	115	41
18.34	86.67	80	44.17	54.17	84.17	93.33		24.34	137	35
18.36	48.33	125	43.33	94.17	80	55		24.36	123	33
18.38	114.17	147.5	75.83	158.33	60	73.33		24.38	103	42
18.4	67.5	108.33	74.17	49.17	105	76.67		24.4	117	41
18.42	35	104.17	50	44.17	58.33	128.33		24.42	102	31
18.44	70.83	79.17	81.67	61.67	54.17	121.67		24.44	132	31
18.46	84.17	116.67	74.17	68.33	47.5	114.17		24.46	112	35
18.48	93.33	47.5	53.33	101.67	74.17	51.67		24.48	103	32
18.5	45	45.83	55.83	140.83	64.17	44.17		24.5	101	45
18.52	120.83	95	78.33	150	83.33	63.33		24.52	101	50
18.54	47.5	83.33	56.67	194.17	48.33	56.67		24.54	102	41
18.56	61.67	52.5	50	201.67	61.67	69.17		24.56	87	29
18.58	77.5	94.17	45	110.83	64.17	72.5		24.58	89	48
18.6	86.67	69.17	100	101.67	71.67	65		24.6	91	34
18.62	61.67	60.83	67.5	51.67	120.83	130		24.62	98	49
18.64	103.33	66.67	99.17	59.17	65	43.33		24.64	92	40
18.66	36.67	61.67	59.17	92.5	55	50		24.66	81	36
18.68	46.67	64.17	40.83	42.5	80.83	79.17		24.68	67	44
18.7	76.67	77.5	45.83	35	35	129.17		24.7	81	29
18.72	58.33	33.33	40.83	37.5	89.17	54.17		24.72	78	25
18.74	55.83	58.33	34.17	50.83	57.5	73.33		24.74	87	36
18.76	59.17	82.5	84.17	37.5	108.33	49.17		24.76	92	35
18.78	60	67.5	81.67	42.5	68.33	90.83		24.78	93	45
18.8	44.17	80	40	49.17	63.33	105		24.8	82	35
18.82	54.17	72.5	55	80	128.33	57.5		24.82	81	34
18.84	61.67	200.83	80	43.33	59.17	86.67		24.84	89	44
18.86	60.83	110.83	72.5	45.83	72.5	40.83		24.86	92	29
18.88	72.5	74.17	53.33	43.33	43.33	85		24.88	83	39
18.9	148.33	39.17	31.67	58.33	61.67	50.83		24.9	96	43
18.92	35.83	49.17	57.5	81.67	86.67	108.33		24.92	101	33
18.94	90.83	61.67	40	70.83	57.5	46.67		24.94	111	41
18.96	114.17	83.33	75	110	57.5	131.67		24.96	92	34
18.98	58.33	90	74.17	73.33	87.5	115.83		24.98	97	49
19	152.5	76.67	61.67	65	55	76.67		25	99	47
19.02	101.67	69.17	120.83	45	146.67	80		25.02	82	42
19.04	43.33	90.83	85.83	40.83	136.67	59.17		25.04	95	45
19.06	97.5	70.83	79.17	78.33	93.33	51.67		25.06	89	38
19.08	85	94.17	49.17	55.83	101.67	76.67		25.08	94	34
19.1	40.83	55.83	70	82.5	47.5	38.33		25.1	95	28
19.12	68.33	62.5	60	51.67	95	153.33		25.12	89	39
19.14	103.33	40.83	63.33	50	89.17	60		25.14	105	44
19.16	31.67	55	52.5	65	64.17	55		25.16	82	35
19.18	71.67	59.17	57.5	63.33	127.5	65.83		25.18	94	36
19.2	76.67	36.67	55.83	47.5	28.33	70.83		25.2	93	48
19.22	57.5	38.33	68.33	85	52.5	56.67		25.22	110	46
19.24	87.5	85	130.83	72.5	42.5	96.67		25.24	84	39
19.26	45.83	103.33	54.17	65.83	64.17	75		25.26	90	42
19.28	71.67	66.67	53.33	67.5	22.5	45		25.28	94	36
19.3	57.5	46.67	50.83	117.5	38.33	65.83		25.3	101	49
19.32	50	69.17	55.83	108.33	103.33	43.33		25.32	88	42
19.34	72.5	95.83	147.5	68.33	120	49.17		25.34	109	39
19.36	25.83	54.17	30	110	65	45		25.36	89	47
19.38	97.5	61.67	148.33	48.33	55	70		25.38	96	43
19.4	43.33	67.5	50	105	60.83	46.67		25.4	101	44
19.42	117.5	56.67	63.33	51.67	54.17	68.33		25.42	73	44
19.44	140	49.17	31.67	163.33	55	51.67		25.44	109	50
19.46	45.83	78.33	39.17	53.33	133.33	122.5		25.46	101	48
19.48	123.33	64.17	72.5	79.17	55	78.33		25.48	109	51
19.5	58.33	40	138.33	34.17	50	90.83		25.5	99	58
19.52	62.5	70.83	40.83	42.5	77.5	79.17		25.52	123	52
19.54	36.67	55.83	83.33	58.33	36.67	42.5		25.54	100	58
19.56	39.17	80.83	50	23.33	21.67	90.83		25.56	118	53
19.58	65.83	101.67	109.17	52.5	83.33	59.17		25.58	109	42
19.6	62.5	59.17	81.67	32.5	51.67	62.5		25.6	113	32
19.62	55.83	59.17	36.67	55.83	89.17	85.83		25.62	122	35
19.64	59.17	74.17	39.17	98.33	59.17	79.17		25.64	124	44
19.66	45.83	117.5	54.17	70	39.17	31.67		25.66	91	40
19.68	33.33	75	49.17	92.5	76.67	27.5		25.68	106	42
19.7	70	67.5	38.33	85	36.67	70.83		25.7	116	58
19.72	57.5	81.67	109.17	94.17	30.83	33.33		25.72	122	34
19.74	90	110.83	63.33	71.67	54.17	55.83		25.74	104	52
19.76	45	91.67	44.17	40.83	69.17	53.33		25.76	105	59
19.78	115.83	51.67	47.5	76.67	68.33	35.83		25.78	96	46
19.8	73.33	145	97.5	45.83	63.33	83.33		25.8	109	50
19.82	40.83	63.33	56.67	77.5	55.83	78.33		25.82	93	58
19.84	60	73.33	40.83	100.83	98.33	53.33		25.84	100	42
19.86	55.83	113.33	40.83	62.5	56.67	85.83		25.86	95	52
19.88	47.5	58.33	115.83	64.17	88.33	51.67		25.88	118	52
19.9	55.83	52.5	62.5	70	79.17	55		25.9	94	52
19.92	99.17	46.67	64.17	64.17	195	53.33		25.92	96	49
19.94	57.5	75.83	72.5	45.83	69.17	67.5		25.94	82	48
19.96	66.67	44.17	50.83	54.17	60.83	120		25.96	95	41
19.98	87.5	63.33	66.67	58.33	69.17	75.83		25.98	109	58
20	114.17	54.17	65	25	85.83	52.5		26	80	58
20.02	136.67	53.33	91.67	69.17	110	55.83		26.02	96	48
20.04	57.5	92.5	72.5	68.33	56.67	43.33		26.04	98	50
20.06	66.67	68.33	83.33	52.5	81.67	47.5		26.06	106	56
20.08	90.83	119.17	50.83	47.5	50.83	59.17		26.08	109	54
20.1	85	57.5	85	50	44.17	27.5		26.1	122	63
20.12	51.67	51.67	36.67	74.17	60	296.67		26.12	83	63
20.14	60.83	91.67	50.83	40	60.83	81.67		26.14	88	82
20.16	51.67	49.17	72.5	53.33	86.67	29.17		26.16	131	58
20.18	64.17	97.5	78.33	70	63.33	61.67		26.18	122	72
20.2	51.67	62.5	78.33	85.83	54.17	63.33		26.2	97	66
20.22	74.17	55.83	65.83	95	68.33	42.5		26.22	111	81
20.24	65.83	133.33	131.67	85	58.33	34.17		26.24	127	86
20.26	37.5	93.33	44.17	86.67	80	47.5		26.26	113	70
20.28	33.33	86.67	88.33	75	76.67	70.83		26.28	99	106
20.3	47.5	75	95	44.17	76.67	115.83		26.3	110	88
20.32	52.5	101.67	93.33	44.17	64.17	60.83		26.32	112	115
20.34	54.17	72.5	107.5	86.67	36.67	52.5		26.34	140	129
20.36	95.83	103.33	45.83	61.67	86.67	38.33		26.36	120	163
20.38	37.5	90	105	101.67	342.5	67.5		26.38	124	213
20.4	60.83	80	79.17	60.83	57.5	50.83		26.4	134	243
20.42	105	41.67	47.5	56.67	33.33	51.67		26.42	139	285
20.44	65.83	45.83	47.5	75	54.17	37.5		26.44	153	325
20.46	70	80	40	90	64.17	59.17		26.46	139	376
20.48	169.17	59.17	95.83	72.5	50.83	52.5		26.48	165	436
20.5	128.33	40.83	87.5	71.67	58.33	57.5		26.5	161	627
20.52	92.5	53.33	37.5	80	45.83	44.17		26.52	189	962
20.54	108.33	67.5	60	76.67	79.17	60		26.54	252	1549
20.56	85.83	84.17	36.67	80	35.83	46.67		26.56	245	2807
20.58	58.33	41.67	117.5	29.17	70	60		26.58	346	5074
20.6	65.83	88.33	103.33	44.17	39.17	109.17		26.6	428	8194
20.62	71.67	99.17	49.17	71.67	66.67	51.67		26.62	604	11627
20.64	135.83	77.5	61.67	70	91.67	134.17		26.64	910	13001
20.66	50	65	53.33	50	87.5	75		26.66	1303	11794
20.68	74.17	37.5	155.83	75	63.33	46.67		26.68	2055	9904
20.7	94.17	78.33	69.17	45	123.33	102.5		26.7	3043	7773
20.72	102.5	134.17	96.67	75.83	91.67	101.67		26.72	4536	6145
20.74	190	129.17	180.83	58.33	83.33	75		26.74	6245	3804
20.76	350	92.5	272.5	110	115	98.33		26.76	7860	1983
20.78	358.33	118.33	325.83	132.5	159.17	111.67		26.78	9457	1015
20.8	436.67	200.83	385	230.83	227.5	155		26.8	10829	629
20.82	393.33	166.67	357.5	228.33	363.33	131.67		26.82	11352	475
20.84	251.67	135	372.5	155	399.17	134.17		26.84	11353	433
20.86	223.33	130	246.67	149.17	509.17	55.83		26.86	10613	352
20.88	170.83	111.67	155	110	333.33	75.83		26.88	9008	286
20.9	114.17	63.33	110	83.33	224.17	95.83		26.9	6786	250
20.92	111.67	71.67	107.5	85	201.67	84.17		26.92	4965	194
20.94	101.67	90.83	56.67	70	168.33	38.33		26.94	3619	172
20.96	95	42.5	45.83	110.83	130	71.67		26.96	2267	161
20.98	88.33	55	45.83	119.17	134.17	64.17		26.98	1278	122
21	124.17	61.67	95.83	88.33	129.17	52.5		27	808	110
21.02	74.17	35	74.17	72.5	188.33	52.5		27.02	589	97
21.04	75.83	77.5	70.83	88.33	165.83	61.67		27.04	471	124
21.06	72.5	45.83	85.83	67.5	120	64.17		27.06	367	99
21.08	65	68.33	50.83	125	132.5	30.83		27.08	303	103
21.1	49.17	119.17	31.67	77.5	122.5	75.83		27.1	269	107
21.12	100	90	46.67	43.33	86.67	70		27.12	267	96
21.14	64.17	37.5	90	121.67	60.83	57.5		27.14	209	103
21.16	95	97.5	62.5	50.83	95.83	90		27.16	202	96
21.18	55	40	40.83	75	75	35		27.18	186	84
21.2	45	65	51.67	53.33	71.67	80		27.2	176	77
21.22	96.67	71.67	38.33	52.5	51.67	56.67		27.22	169	89
21.24	74.17	61.67	67.5	45	55	79.17		27.24	163	87
21.26	55	77.5	113.33	61.67	58.33	173.33		27.26	156	80
21.28	47.5	81.67	34.17	77.5	45.83	55.83		27.28	151	69
21.3	55.83	81.67	37.5	49.17	66.67	80.83		27.3	135	82
21.32	38.33	97.5	23.33	48.33	94.17	66.67		27.32	155	81
21.34	81.67	72.5	36.67	85.83	57.5	60.83		27.34	134	80
21.36	43.33	53.33	38.33	80	58.33	60.83		27.36	149	72
21.38	78.33	66.67	43.33	45.83	35	60		27.38	133	92
21.4	63.33	75	57.5	50.83	122.5	37.5		27.4	149	103
21.42	31.67	105.83	50	74.17	84.17	65.83		27.42	142	84
21.44	88.33	30.83	79.17	32.5	65	74.17		27.44	131	75
21.46	42.5	53.33	42.5	45.83	35	76.67		27.46	115	75
21.48	72.5	75	43.33	135	72.5	27.5		27.48	124	65
21.5	72.5	59.17	64.17	17.5	50	54.17		27.5	114	71
21.52	69.17	64.17	54.17	65.83	90.83	30		27.52	130	59
21.54	69.17	74.17	53.33	29.17	88.33	68.33		27.54	123	89
21.56	110.83	117.5	45	74.17	62.5	60.83		27.56	116	60
21.58	112.5	82.5	48.33	133.33	36.67	67.5		27.58	117	44
21.6	70	43.33	47.5	45	40	58.33		27.6	112	80
21.62	64.17	59.17	24.17	55	60	93.33		27.62	102	68
21.64	51.67	63.33	61.67	70	59.17	50.83		27.64	109	66
21.66	50.83	60	38.33	29.17	70.83	81.67		27.66	118	53
21.68	51.67	74.17	50	52.5	30	116.67		27.68	106	56
21.7	73.33	52.5	34.17	104.17	32.5	59.17		27.7	103	55
21.72	123.33	55	106.67	122.5	55	61.67		27.72	111	61
21.74	52.5	80	50.83	74.17	52.5	80.83		27.74	118	55
21.76	88.33	64.17	41.67	95.83	68.33	100.83		27.76	107	54
21.78	47.5	86.67	90	78.33	70	81.67		27.78	98	74
21.8	71.67	47.5	199.17	38.33	69.17	36.67		27.8	112	50
21.82	47.5	64.17	49.17	60.83	109.17	45		27.82	109	37
21.84	108.33	49.17	57.5	62.5	85	82.5		27.84	101	43
21.86	51.67	90	74.17	120	35	69.17		27.86	87	59
21.88	61.67	82.5	61.67	126.67	39.17	75		27.88	116	45
21.9	40	45	35.83	194.17	68.33	72.5		27.9	96	56
21.92	61.67	68.33	91.67	172.5	109.17	63.33		27.92	112	63
21.94	64.17	148.33	87.5	195.83	135.83	82.5		27.94	123	50
21.96	105	133.33	68.33	131.67	105.83	111.67		27.96	129	42
21.98	98.33	79.17	56.67	125	107.5	44.17		27.98	108	52
22	65.83	162.5	95.83	154.17	230.83	59.17		28	122	46
22.02	65	87.5	53.33	150	110.83	53.33		28.02	108	62
22.04	50	68.33	74.17	158.33	115.83	72.5		28.04	97	41
22.06	63.33	40.83	111.67	87.5	153.33	73.33		28.06	73	66
22.08	72.5	54.17	69.17	80.83	42.5	75.83		28.08	112	51
22.1	53.33	95.83	89.17	107.5	37.5	82.5		28.1	109	34
22.12	75.83	75	57.5	45	73.33	23.33		28.12	97	49
22.14	74.17	30.83	88.33	59.17	65.83	71.67		28.14	106	61
22.16	69.17	104.17	80.83	44.17	81.67	98.33		28.16	105	57
22.18	35	71.67	46.67	46.67	93.33	40.83		28.18	96	47
22.2	63.33	159.17	35	70.83	40	45.83		28.2	100	59
22.22	61.67	79.17	30.83	64.17	82.5	52.5		28.22	108	44
22.24	124.17	71.67	80	70	30	69.17		28.24	107	42
22.26	65.83	66.67	157.5	41.67	70	57.5		28.26	95	45
22.28	64.17	78.33	66.67	41.67	119.17	83.33		28.28	91	53
22.3	85	108.33	42.5	43.33	74.17	75		28.3	100	49
22.32	67.5	67.5	80	134.17	27.5	55.83		28.32	105	46
22.34	49.17	72.5	53.33	124.17	50.83	64.17		28.34	117	38
22.36	104.17	75	46.67	80	100.83	88.33		28.36	106	46
22.38	61.67	77.5	65	63.33	60	45		28.38	116	50
22.4	62.5	42.5	38.33	104.17	90.83	173.33		28.4	102	50
22.42	75.83	26.67	77.5	87.5	57.5	90.83		28.42	113	50
22.44	50	100.83	35.83	77.5	35	126.67		28.44	121	57
22.46	83.33	67.5	122.5	44.17	45	94.17		28.46	109	46
22.48	49.17	58.33	56.67	88.33	83.33	80.83		28.48	100	55
22.5	67.5	42.5	74.17	50	97.5	68.33		28.5	88	63
22.52	40	77.5	70.83	68.33	70.83	38.33		28.52	88	71
22.54	52.5	65	70.83	128.33	100	36.67		28.54	105	97
22.56	79.17	132.5	66.67	87.5	138.33	61.67		28.56	82	134
22.58	77.5	117.5	65	73.33	54.17	68.33		28.58	104	124
22.6	77.5	90.83	72.5	92.5	80	41.67		28.6	82	117
22.62	58.33	43.33	62.5	93.33	120	85.83		28.62	102	88
22.64	74.17	60	51.67	52.5	30	70		28.64	92	113
22.66	56.67	38.33	210.83	30.83	78.33	93.33		28.66	91	72
22.68	55.83	67.5	40.83	23.33	65	59.17		28.68	92	58
22.7	62.5	110.83	35	46.67	80	47.5		28.7	96	60
22.72	59.17	60.83	80	55	66.67	30		28.72	76	64
22.74	60	53.33	62.5	79.17	122.5	42.5		28.74	107	51
22.76	70	55.83	65	72.5	70	69.17		28.76	112	53
22.78	44.17	125	85.83	99.17	52.5	63.33		28.78	84	47
22.8	43.33	94.17	75	59.17	75.83	50		28.8	92	55
22.82	54.17	99.17	160.83	82.5	35.83	60		28.82	129	45
22.84	34.17	149.17	90.83	22.5	44.17	50.83		28.84	111	51
22.86	42.5	70.83	92.5	105	64.17	76.67		28.86	118	52
22.88	47.5	106.67	101.67	71.67	56.67	125.83		28.88	127	55
22.9	104.17	64.17	98.33	74.17	58.33	70.83		28.9	107	53
22.92	45.83	106.67	65.83	89.17	85	94.17		28.92	108	48
22.94	359.17	100	85.83	77.5	88.33	51.67		28.94	155	62
22.96	81.67	85	77.5	52.5	116.67	127.5		28.96	166	65
22.98	45	82.5	91.67	66.67	82.5	100		28.98	176	67
23	91.67	66.67	97.5	102.5	62.5	73.33		29	144	61
23.02	59.17	52.5	94.17	53.33	63.33	91.67		29.02	172	66
23.04	43.33	65.83	107.5	67.5	124.17	51.67		29.04	186	72
23.06	80.83	79.17	67.5	51.67	71.67	60.83		29.06	158	76
23.08	70	52.5	68.33	125	72.5	96.67		29.08	166	81
23.1	53.33	47.5	84.17	82.5	93.33	113.33		29.1	167	98
23.12	46.67	77.5	82.5	87.5	74.17	101.67		29.12	160	95
23.14	169.17	93.33	73.33	76.67	80.83	67.5		29.14	179	121
23.16	54.17	119.17	66.67	37.5	76.67	90.83		29.16	177	132
23.18	50.83	110	70	57.5	108.33	94.17		29.18	172	160
23.2	80	45	77.5	112.5	63.33	138.33		29.2	164	156
23.22	80	50	76.67	74.17	60	73.33		29.22	164	225
23.24	54.17	54.17	70	145.83	50	100		29.24	173	227
23.26	114.17	69.17	50.83	86.67	60.83	168.33		29.26	151	313
23.28	89.17	112.5	76.67	44.17	70	81.67		29.28	216	375
23.3	34.17	75	113.33	51.67	72.5	183.33		29.3	210	481
23.32	54.17	75	71.67	91.67	65	101.67		29.32	245	738
23.34	85	81.67	40.83	35.83	92.5	98.33		29.34	272	1192
23.36	105	73.33	68.33	80	83.33	115.83		29.36	292	2279
23.38	75	73.33	55	31.67	60	135.83		29.38	351	3947
23.4	145.83	105	70	46.67	64.17	82.5		29.4	414	5401
23.42	172.5	73.33	67.5	53.33	63.33	122.5		29.42	470	5952
23.44	246.67	88.33	129.17	70	99.17	95.83		29.44	544	5521
23.46	239.17	120	82.5	61.67	140	150		29.46	648	4565
23.48	244.17	111.67	103.33	108.33	110.83	129.17		29.48	783	3992
23.5	210.83	134.17	162.5	80.83	129.17	178.33		29.5	816	3320
23.52	210	100	340	84.17	339.17	160.83		29.52	1086	2323
23.54	148.33	104.17	395	118.33	616.67	155		29.54	1224	1361
23.56	104.17	120	351.67	144.17	615.83	160.83		29.56	1425	763
23.58	89.17	87.5	359.17	112.5	544.17	150		29.58	1566	496
23.6	60.83	77.5	265	144.17	456.67	199.17		29.6	1703	329
23.62	46.67	77.5	189.17	91.67	350	146.67		29.62	1646	293
23.64	104.17	103.33	175	66.67	286.67	142.5		29.64	1770	256
23.66	86.67	49.17	92.5	121.67	165	128.33		29.66	1602	201
23.68	47.5	44.17	37.5	71.67	130.83	124.17		29.68	1560	155
23.7	48.33	133.33	72.5	109.17	113.33	205.83		29.7	1363	177
23.72	69.17	187.5	68.33	48.33	72.5	185.83		29.72	1209	138
23.74	53.33	35	48.33	81.67	115.83	185		29.74	1018	110
23.76	68.33	82.5	55.83	53.33	50	175		29.76	865	96
23.78	51.67	61.67	67.5	65.83	75.83	149.17		29.78	691	88
23.8	57.5	133.33	150.83	86.67	50.83	177.5		29.8	636	104
23.82	74.17	68.33	75.83	65	110.83	207.5		29.82	509	98
23.84	47.5	65.83	99.17	105	108.33	139.17		29.84	432	55
23.86	90	59.17	65.83	78.33	120	172.5		29.86	376	87
23.88	119.17	53.33	49.17	164.17	60	186.67		29.88	361	78
23.9	86.67	61.67	65.83	89.17	84.17	170		29.9	304	64
23.92	62.5	86.67	78.33	91.67	71.67	148.33		29.92	271	82
23.94	75.83	51.67	31.67	80.83	52.5	135		29.94	227	66
23.96	79.17	80	51.67	94.17	67.5	147.5		29.96	200	73
23.98	84.17	35	113.33	95	62.5	168.33		29.98	203	65
24	76.67	106.67	101.67	61.67	81.67	181.67		30	180	78
24.02	85	148.33	47.5	88.33	125	150.83		30.02	149	63
24.04	86.67	60.83	45	121.67	70	215.83		30.04	155	58
24.06	61.67	72.5	64.17	85	64.17	169.17		30.06	143	49
24.08	68.33	90	93.33	120	100.83	191.67		30.08	155	80
24.1	92.5	89.17	46.67	95	99.17	295		30.1	120	66
24.12	141.67	78.33	101.67	85.83	119.17	303.33		30.12	125	68
24.14	131.67	90.83	108.33	140	101.67	182.5		30.14	140	65
24.16	132.5	63.33	79.17	64.17	262.5	182.5		30.16	114	62
24.18	139.17	82.5	100.83	70.83	109.17	166.67		30.18	117	56
24.2	87.5	60	65	137.5	153.33	165.83		30.2	106	38
24.22	111.67	117.5	95	100	162.5	163.33		30.22	109	66
24.24	164.17	85.83	170	138.33	115	115		30.24	117	52
24.26	66.67	114.17	73.33	148.33	136.67	124.17		30.26	97	44
24.28	100.83	50.83	72.5	115	145	95		30.28	108	48
24.3	134.17	54.17	195.83	132.5	86.67	120		30.3	120	49
24.32	90.83	80	125.83	153.33	82.5	97.5		30.32	110	46
24.34	98.33	68.33	88.33	105	87.5	117.5		30.34	109	51
24.36	106.67	53.33	63.33	185.83	67.5	48.33		30.36	100	60
24.38	79.17	113.33	122.5	85.83	125.83	78.33		30.38	93	44
24.4	32.5	65.83	45.83	119.17	70.83	50.83		30.4	98	51
24.42	56.67	90	80	130	100.83	55.83		30.42	94	65
24.44	156.67	51.67	66.67	74.17	116.67	43.33		30.44	85	39
24.46	82.5	101.67	60	55.83	94.17	67.5		30.46	82	60
24.48	52.5	123.33	70	63.33	82.5	43.33		30.48	82	37
24.5	48.33	65	75	84.17	100.83	98.33		30.5	87	56
24.52	67.5	136.67	120.83	116.67	102.5	51.67		30.52	98	43
24.54	95.83	82.5	100	64.17	132.5	63.33		30.54	90	39
24.56	47.5	61.67	95.83	93.33	117.5	50.83		30.56	88	52
24.58	56.67	105	85	51.67	115	70.83		30.58	81	62
24.6	78.33	96.67	52.5	74.17	131.67	64.17		30.6	101	39
24.62	50	72.5	57.5	111.67	151.67	94.17		30.62	76	58
24.64	65	108.33	89.17	73.33	96.67	60		30.64	84	56
24.66	69.17	106.67	38.33	80.83	82.5	106.67		30.66	75	50
24.68	39.17	60.83	43.33	85.83	36.67	67.5		30.68	71	61
24.7	50.83	87.5	125.83	60.83	100.83	153.33		30.7	80	52
24.72	63.33	87.5	60.83	64.17	51.67	107.5		30.72	85	49
24.74	55	75.83	59.17	64.17	84.17	119.17		30.74	86	51
24.76	58.33	36.67	52.5	44.17	75	65		30.76	70	56
24.78	78.33	39.17	61.67	37.5	124.17	50		30.78	70	65
24.8	107.5	64.17	60	70	112.5	99.17		30.8	79	73
24.82	49.17	77.5	76.67	74.17	39.17	75		30.82	70	89
24.84	56.67	68.33	69.17	44.17	39.17	86.67		30.84	66	75
24.86	99.17	120.83	81.67	109.17	63.33	65.83		30.86	88	100
24.88	67.5	60.83	131.67	68.33	95.83	65		30.88	82	123
24.9	97.5	123.33	115.83	112.5	68.33	73.33		30.9	72	121
24.92	82.5	106.67	69.17	70	105	43.33		30.92	63	113
24.94	180.83	77.5	35	60.83	27.5	120		30.94	75	116
24.96	63.33	59.17	60	85.83	60	86.67		30.96	80	100
24.98	102.5	69.17	70	90.83	38.33	40		30.98	75	98
25	86.67	149.17	100	54.17	60	70.83		31	74	85
25.02	65	43.33	75	34.17	130.83	75		31.02	79	69
25.04	79.17	91.67	109.17	58.33	38.33	51.67		31.04	56	70
25.06	53.33	118.33	102.5	50	35.83	68.33		31.06	77	61
25.08	76.67	110	36.67	106.67	143.33	51.67		31.08	69	37
25.1	58.33	94.17	77.5	39.17	43.33	53.33		31.1	75	47
25.12	67.5	72.5	65.83	88.33	47.5	71.67		31.12	81	43
25.14	65.83	69.17	65.83	66.67	49.17	80.83		31.14	57	43
25.16	68.33	132.5	105	77.5	79.17	131.67		31.16	90	39
25.18	60.83	53.33	43.33	38.33	53.33	57.5		31.18	76	35
25.2	93.33	71.67	117.5	55.83	31.67	45.83		31.2	74	53
25.22	102.5	37.5	60.83	55.83	56.67	70.83		31.22	83	39
25.24	150	117.5	91.67	44.17	51.67	90		31.24	54	41
25.26	75.83	111.67	135	95.83	49.17	103.33		31.26	68	50
25.28	61.67	107.5	59.17	85	86.67	47.5		31.28	83	42
25.3	89.17	99.17	62.5	60	69.17	73.33		31.3	90	56
25.32	92.5	92.5	71.67	79.17	91.67	78.33		31.32	68	35
25.34	101.67	115.83	70.83	45.83	133.33	69.17		31.34	63	47
25.36	76.67	90.83	90.83	147.5	103.33	68.33		31.36	68	79
25.38	112.5	97.5	89.17	144.17	80.83	116.67		31.38	74	85
25.4	123.33	84.17	150.83	187.5	90	135		31.4	72	119
25.42	96.67	94.17	140	150	79.17	125.83		31.42	72	165
25.44	156.67	100.83	115.83	176.67	97.5	121.67		31.44	74	198
25.46	137.5	176.67	133.33	141.67	147.5	139.17		31.46	93	200
25.48	110.83	100	180.83	97.5	83.33	147.5		31.48	67	181
25.5	109.17	125	156.67	104.17	180	137.5		31.5	96	166
25.52	120.83	79.17	85	105	148.33	189.17		31.52	85	146
25.54	115	85.83	97.5	96.67	130	149.17		31.54	97	127
25.56	95	104.17	115.83	106.67	137.5	148.33		31.56	100	107
25.58	108.33	120	75	87.5	98.33	85.83		31.58	90	62
25.6	101.67	120	111.67	145	81.67	80.83		31.6	104	55
25.62	150	168.33	88.33	70.83	65	75		31.62	103	45
25.64	81.67	80.83	73.33	66.67	90.83	111.67		31.64	114	51
25.66	105	110	77.5	80	69.17	85.83		31.66	90	44
25.68	112.5	70	58.33	88.33	105.83	89.17		31.68	88	34
25.7	150.83	108.33	70.83	103.33	65	102.5		31.7	108	44
25.72	165	80	54.17	105	70.83	110		31.72	88	31
25.74	213.33	82.5	66.67	70.83	58.33	90		31.74	83	42
25.76	193.33	87.5	65	59.17	121.67	75		31.76	99	25
25.78	141.67	98.33	110.83	116.67	57.5	60.83		31.78	94	42
25.8	185	70	82.5	57.5	90	87.5		31.8	89	42
25.82	129.17	124.17	112.5	65.83	53.33	69.17		31.82	86	35
25.84	106.67	166.67	67.5	63.33	115.83	65.83		31.84	101	38
25.86	66.67	101.67	84.17	135	87.5	55		31.86	83	22
25.88	69.17	118.33	75	69.17	68.33	91.67		31.88	102	42
25.9	86.67	130	110.83	80.83	105.83	85.83		31.9	120	30
25.92	73.33	88.33	100.83	118.33	49.17	50		31.92	102	38
25.94	111.67	60	97.5	76.67	99.17	83.33		31.94	136	28
25.96	122.5	105.83	80.83	66.67	64.17	67.5		31.96	124	33
25.98	70	99.17	70	84.17	74.17	110.83		31.98	111	34
26	73.33	65	81.67	36.67	55	194.17		32	114	41
26.02	115	84.17	55	70	77.5	150		32.02	110	42
26.04	80	79.17	50.83	95.83	53.33	60		32.04	112	38
26.06	63.33	77.5	61.67	43.33	100.83	52.5		32.06	102	27
26.08	95	90	71.67	84.17	105	57.5		32.08	94	40
26.1	94.17	79.17	118.33	75	164.17	75.83		32.1	92	37
26.12	95.83	128.33	60	129.17	44.17	66.67		32.12	112	24
26.14	79.17	98.33	100.83	67.5	65.83	70.83		32.14	102	35
26.16	112.5	110.83	67.5	56.67	77.5	97.5		32.16	109	28
26.18	62.5	83.33	62.5	131.67	75	44.17		32.18	90	37
26.2	129.17	105	116.67	65.83	64.17	40.83		32.2	110	28
26.22	149.17	95	124.17	90	121.67	93.33		32.22	134	31
26.24	92.5	114.17	112.5	52.5	105	144.17		32.24	115	41
26.26	91.67	74.17	151.67	81.67	151.67	107.5		32.26	175	22
26.28	101.67	105.83	160	103.33	115.83	70.83		32.28	197	26
26.3	101.67	162.5	142.5	78.33	57.5	128.33		32.3	223	40
26.32	160.83	106.67	170	84.17	72.5	112.5		32.32	242	40
26.34	136.67	121.67	135	84.17	56.67	181.67		32.34	299	42
26.36	134.17	140.83	135.83	120	119.17	172.5		32.36	349	34
26.38	120.83	120	145.83	109.17	71.67	112.5		32.38	361	47
26.4	192.5	191.67	119.17	152.5	132.5	220.83		32.4	381	33
26.42	178.33	167.5	137.5	164.17	68.33	220.83		32.42	380	37
26.44	183.33	203.33	174.17	122.5	76.67	209.17		32.44	390	28
26.46	229.17	266.67	227.5	186.67	87.5	230		32.46	344	36
26.48	306.67	281.67	306.67	220.83	128.33	285.83		32.48	271	47
26.5	491.67	266.67	549.17	200.83	154.17	419.17		32.5	247	35
26.52	762.5	335	1064.17	365.83	220.83	737.5		32.52	207	32
26.54	968.33	549.17	1603.33	472.5	292.5	1360.83		32.54	185	40
26.56	1066.67	746.67	1454.17	517.5	394.17	1747.5		32.56	115	31
26.58	966.67	777.5	1115	564.17	615	1876.67		32.58	105	33
26.6	846.67	847.5	1008.33	667.5	936.67	2449.17		32.6	114	27
26.62	795.83	1250	940.83	644.17	1271.67	3347.5		32.62	95	27
26.64	678.33	1070	628.33	573.33	1755.83	3810.83		32.64	89	37
26.66	499.17	786.67	356.67	435.83	1864.17	3607.5		32.66	100	30
26.68	365.83	527.5	278.33	339.17	1565.83	3010		32.68	75	28
26.7	316.67	553.33	216.67	300.83	1226.67	2304.17		32.7	63	30
26.72	220.83	350	192.5	180	1039.17	1770.83		32.72	68	30
26.74	135.83	225	145.83	177.5	765	1262.5		32.74	61	28
26.76	151.67	148.33	155	141.67	452.5	747.5		32.76	66	29
26.78	130	120.83	150	154.17	231.67	341.67		32.78	60	20
26.8	118.33	133.33	170.83	129.17	160	183.33		32.8	64	36
26.82	108.33	106.67	139.17	118.33	118.33	163.33		32.82	67	35
26.84	94.17	153.33	119.17	156.67	115	175.83		32.84	62	31
26.86	106.67	117.5	145	145	115	171.67		32.86	73	33
26.88	130	210	107.5	135.83	88.33	119.17		32.88	58	27
26.9	121.67	166.67	120.83	131.67	83.33	103.33		32.9	51	25
26.92	35	261.67	134.17	91.67	103.33	110		32.92	63	28
26.94	41.67	400	127.5	130	90	117.5		32.94	63	32
26.96	130	706.67	96.67	135.83	71.67	65.83		32.96	59	41
26.98	92.5	953.33	124.17	115	81.67	87.5		32.98	66	38
27	85	1086.67	126.67	114.17	83.33	108.33		33	64	44
27.02	64.17	1092.5	120	182.5	50.83	83.33		33.02	70	29
27.04	120	879.17	173.33	172.5	60.83	35		33.04	58	38
27.06	125	681.67	93.33	170	105.83	121.67		33.06	61	33
27.08	117.5	551.67	119.17	139.17	60	65.83		33.08	65	37
27.1	110	493.33	149.17	123.33	52.5	108.33		33.1	55	42
27.12	85.83	244.17	109.17	116.67	87.5	85		33.12	50	37
27.14	102.5	156.67	60.83	170	155	95		33.14	57	46
27.16	89.17	143.33	66.67	148.33	85	105.83		33.16	57	28
27.18	73.33	194.17	145.83	165	101.67	90		33.18	84	36
27.2	88.33	140.83	90.83	196.67	95	69.17		33.2	75	36
27.22	80	78.33	72.5	265.83	75.83	62.5		33.22	73	46
27.24	75.83	98.33	56.67	225.83	75.83	75		33.24	84	29
27.26	150.83	104.17	63.33	240.83	57.5	83.33		33.26	87	40
27.28	199.17	92.5	63.33	255	116.67	75.83		33.28	76	31
27.3	405	100	66.67	315	90	185.83		33.3	92	36
27.32	585.83	105	61.67	320	130	130.83		33.32	95	36
27.34	531.67	192.5	178.33	253.33	80.83	165		33.34	86	30
27.36	593.33	207.5	161.67	248.33	84.17	140		33.36	84	32
27.38	531.67	248.33	106.67	252.5	134.17	95		33.38	86	29
27.4	530	249.17	86.67	187.5	92.5	158.33		33.4	74	33
27.42	560	189.17	78.33	262.5	74.17	100		33.42	74	23
27.44	651.67	128.33	105	231.67	102.5	127.5		33.44	66	43
27.46	630.83	212.5	123.33	315	182.5	104.17		33.46	79	39
27.48	469.17	174.17	98.33	257.5	213.33	130		33.48	61	35
27.5	360.83	151.67	97.5	224.17	191.67	160.83		33.5	51	31
27.52	352.5	100.83	50.83	216.67	182.5	140		33.52	80	39
27.54	265.83	135.83	79.17	203.33	171.67	226.67		33.54	67	32
27.56	226.67	135	99.17	155.83	167.5	220.83		33.56	72	32
27.58	148.33	108.33	98.33	145.83	143.33	316.67		33.58	56	36
27.6	165	124.17	90	112.5	150	325		33.6	66	40
27.62	113.33	114.17	131.67	113.33	137.5	396.67		33.62	64	41
27.64	170.83	152.5	111.67	123.33	93.33	367.5		33.64	71	32
27.66	183.33	150	104.17	123.33	100.83	310		33.66	53	34
27.68	140.83	178.33	79.17	121.67	99.17	280.83		33.68	54	24
27.7	138.33	135.83	108.33	89.17	135.83	346.67		33.7	60	31
27.72	209.17	142.5	139.17	90	200	308.33		33.72	66	37
27.74	381.67	122.5	83.33	126.67	205.83	340.83		33.74	70	27
27.76	643.33	103.33	120.83	106.67	159.17	401.67		33.76	70	24
27.78	618.33	124.17	206.67	131.67	172.5	366.67		33.78	50	36
27.8	547.5	107.5	163.33	160	165	372.5		33.8	59	30
27.82	448.33	160	128.33	160.83	150.83	408.33		33.82	53	35
27.84	480.83	130.83	192.5	182.5	141.67	462.5		33.84	45	24
27.86	309.17	237.5	317.5	175	170	485.83		33.86	60	30
27.88	239.17	350	376.67	176.67	123.33	484.17		33.88	70	39
27.9	135	414.17	380	178.33	127.5	462.5		33.9	53	36
27.92	102.5	448.33	319.17	254.17	130	442.5		33.92	53	34
27.94	83.33	302.5	335.83	206.67	132.5	375		33.94	58	34
27.96	90	233.33	399.17	176.67	140	351.67		33.96	54	38
27.98	75.83	277.5	258.33	173.33	94.17	276.67		33.98	53	28
28	68.33	221.67	142.5	206.67	221.67	248.33		34	47	27
28.02	96.67	82.5	129.17	142.5	90.83	218.33		34.02	65	32
28.04	95	114.17	135	159.17	180.83	148.33		34.04	54	39
28.06	58.33	101.67	81.67	156.67	126.67	136.67		34.06	51	23
28.08	83.33	150.83	73.33	141.67	59.17	160.83		34.08	58	37
28.1	57.5	95	70.83	165	82.5	126.67		34.1	61	37
28.12	55.83	82.5	129.17	229.17	81.67	126.67		34.12	63	38
28.14	94.17	90	112.5	151.67	125	100		34.14	59	33
28.16	43.33	92.5	75	156.67	123.33	104.17		34.16	46	33
28.18	80	88.33	110	215	90	98.33		34.18	48	33
28.2	101.67	105.83	80.83	216.67	69.17	100.83		34.2	55	23
28.22	149.17	171.67	83.33	203.33	69.17	212.5		34.22	56	25
28.24	118.33	139.17	74.17	245.83	85.83	132.5		34.24	52	40
28.26	71.67	98.33	111.67	196.67	96.67	130.83		34.26	50	27
28.28	110	75	80.83	199.17	92.5	124.17		34.28	42	36
28.3	54.17	246.67	117.5	189.17	62.5	112.5		34.3	57	30
28.32	85.83	89.17	85	127.5	84.17	146.67		34.32	44	43
28.34	87.5	83.33	86.67	115	56.67	155		34.34	57	36
28.36	95	125.83	63.33	120	40.83	95		34.36	54	36
28.38	95.83	90.83	45.83	102.5	51.67	89.17		34.38	69	25
28.4	93.33	96.67	104.17	72.5	54.17	120.83		34.4	64	41
28.42	62.5	67.5	95	98.33	89.17	131.67		34.42	59	30
28.44	92.5	95.83	126.67	108.33	48.33	90.83		34.44	52	30
28.46	76.67	58.33	127.5	94.17	81.67	198.33		34.46	46	37
28.48	45	125	132.5	96.67	42.5	100.83		34.48	52	32
28.5	88.33	50.83	112.5	117.5	85.83	35.83		34.5	51	35
28.52	75.83	94.17	63.33	106.67	103.33	134.17		34.52	48	30
28.54	49.17	100.83	140	98.33	49.17	74.17		34.54	62	34
28.56	105	89.17	113.33	100.83	177.5	84.17		34.56	44	41
28.58	118.33	107.5	98.33	84.17	199.17	97.5		34.58	50	40
28.6	95.83	120	55	108.33	43.33	43.33		34.6	66	32
28.62	67.5	109.17	73.33	96.67	65.83	59.17		34.62	68	21
28.64	63.33	96.67	95.83	65.83	65	41.67		34.64	63	31
28.66	87.5	40	52.5	93.33	83.33	71.67		34.66	56	32
28.68	81.67	110.83	60	46.67	90.83	65.83		34.68	56	22
28.7	57.5	88.33	71.67	46.67	77.5	64.17		34.7	67	37
28.72	84.17	80.83	85	90	55	45		34.72	59	32
28.74	142.5	86.67	97.5	160.83	40.83	71.67		34.74	56	36
28.76	54.17	113.33	70	90.83	31.67	89.17		34.76	60	26
28.78	99.17	109.17	96.67	130.83	84.17	50		34.78	63	43
28.8	51.67	85	69.17	56.67	80	160		34.8	53	33
28.82	55.83	51.67	64.17	82.5	40.83	36.67		34.82	60	34
28.84	98.33	70.83	130.83	60	150.83	81.67		34.84	63	36
28.86	64.17	92.5	105	74.17	98.33	104.17		34.86	68	27
28.88	77.5	82.5	117.5	75	138.33	104.17		34.88	76	25
28.9	65.83	90	135.83	88.33	37.5	69.17		34.9	68	41
28.92	82.5	63.33	74.17	114.17	114.17	98.33		34.92	68	37
28.94	85.83	60.83	65.83	64.17	80.83	75		34.94	69	31
28.96	55.83	103.33	74.17	68.33	54.17	115		34.96	67	37
28.98	82.5	82.5	80	77.5	72.5	59.17		34.98	68	39
29	86.67	107.5	95.83	65.83	30.83	76.67		35	66	30
29.02	80.83	163.33	115.83	31.67	85	79.17		35.02	64	28
29.04	60.83	61.67	141.67	60	104.17	64.17		35.04	76	26
29.06	105.83	123.33	164.17	43.33	57.5	64.17		35.06	63	38
29.08	80.83	98.33	53.33	85.83	128.33	103.33		35.08	62	40
29.1	80	99.17	45.83	100	60	76.67		35.1	69	33
29.12	58.33	127.5	88.33	97.5	107.5	60.83		35.12	70	34
29.14	91.67	94.17	87.5	76.67	96.67	73.33		35.14	52	25
29.16	80.83	77.5	58.33	93.33	68.33	65		35.16	80	31
29.18	65	60	54.17	79.17	74.17	104.17		35.18	46	50
29.2	62.5	58.33	101.67	60.83	82.5	88.33		35.2	74	52
29.22	55.83	95.83	91.67	97.5	79.17	30		35.22	71	36
29.24	63.33	107.5	118.33	70	82.5	64.17		35.24	71	23
29.26	66.67	94.17	41.67	136.67	40.83	59.17		35.26	67	41
29.28	64.17	62.5	122.5	110.83	141.67	51.67		35.28	55	29
29.3	82.5	78.33	54.17	122.5	75.83	111.67		35.3	72	33
29.32	44.17	59.17	85	126.67	80	100		35.32	65	44
29.34	55.83	137.5	35	161.67	75	35		35.34	68	28
29.36	95.83	131.67	86.67	222.5	76.67	73.33		35.36	69	35
29.38	85.83	215	59.17	222.5	41.67	60.83		35.38	64	45
29.4	70	106.67	102.5	169.17	50.83	95.83		35.4	76	36
29.42	60.83	114.17	81.67	193.33	38.33	120.83		35.42	78	40
29.44	68.33	130	55.83	142.5	77.5	75.83		35.44	79	31
29.46	35.83	55	52.5	185.83	86.67	116.67		35.46	68	43
29.48	51.67	69.17	55	113.33	62.5	58.33		35.48	75	30
29.5	50	56.67	81.67	90	93.33	60.83		35.5	72	32
29.52	45.83	75	65	223.33	157.5	108.33		35.52	61	29
29.54	46.67	100	115	115.83	75.83	102.5		35.54	72	33
29.56	75	80	54.17	91.67	100.83	53.33		35.56	60	34
29.58	104.17	104.17	105.83	129.17	85	66.67		35.58	65	38
29.6	82.5	90	61.67	88.33	55	122.5		35.6	83	38
29.62	123.33	62.5	48.33	100.83	35.83	71.67		35.62	77	37
29.64	60	117.5	60.83	80.83	87.5	45.83		35.64	61	46
29.66	60.83	82.5	148.33	71.67	93.33	58.33		35.66	71	33
29.68	140.83	153.33	82.5	65.83	116.67	118.33		35.68	80	41
29.7	64.17	59.17	70	72.5	112.5	90.83		35.7	59	33
29.72	50	64.17	109.17	116.67	108.33	93.33		35.72	70	39
29.74	56.67	69.17	170.83	119.17	70	80		35.74	93	34
29.76	47.5	91.67	53.33	77.5	82.5	80		35.76	87	49
29.78	59.17	90	66.67	85	81.67	66.67		35.78	82	47
29.8	94.17	101.67	119.17	92.5	104.17	74.17		35.8	108	53
29.82	100	86.67	63.33	79.17	54.17	63.33		35.82	98	70
29.84	152.5	100	85	100.83	72.5	102.5		35.84	92	72
29.86	71.67	123.33	78.33	125.83	74.17	108.33		35.86	98	71
29.88	126.67	61.67	100.83	119.17	92.5	145.83		35.88	87	104
29.9	123.33	61.67	82.5	112.5	80	96.67		35.9	79	129
29.92	88.33	110.83	81.67	134.17	150	115.83		35.92	95	210
29.94	138.33	72.5	75.83	145	65	58.33		35.94	76	307
29.96	140	112.5	141.67	51.67	34.17	124.17		35.96	102	430
29.98	90.83	97.5	92.5	77.5	85	112.5		35.98	109	498
30	77.5	70	111.67	98.33	90	56.67		36	115	517
30.02	100	92.5	126.67	100	60.83	62.5		36.02	105	481
30.04	167.5	95	114.17	90	115.83	75.83		36.04	100	382
30.06	106.67	69.17	115	89.17	98.33	111.67		36.06	128	362
30.08	145	71.67	110	127.5	111.67	95		36.08	150	376
30.1	91.67	123.33	194.17	145.83	87.5	72.5		36.1	167	281
30.12	81.67	150	120.83	121.67	103.33	103.33		36.12	198	203
30.14	126.67	91.67	125.83	170	88.33	62.5		36.14	175	160
30.16	165	136.67	97.5	118.33	142.5	80.83		36.16	264	112
30.18	58.33	58.33	140	135.83	137.5	86.67		36.18	261	81
30.2	102.5	58.33	140	134.17	73.33	129.17		36.2	237	78
30.22	70.83	71.67	140.83	101.67	115	109.17		36.22	258	73
30.24	85	98.33	322.5	123.33	110	80.83		36.24	298	66
30.26	51.67	61.67	680	185	129.17	89.17		36.26	286	64
30.28	75	124.17	944.17	136.67	97.5	99.17		36.28	268	68
30.3	74.17	75	709.17	93.33	113.33	73.33		36.3	251	68
30.32	92.5	107.5	467.5	120	165	264.17		36.32	222	72
30.34	144.17	175	554.17	87.5	99.17	130.83		36.34	200	63
30.36	71.67	80.83	556.67	74.17	139.17	79.17		36.36	178	78
30.38	89.17	98.33	395	115.83	131.67	98.33		36.38	191	72
30.4	68.33	90	235.83	92.5	90.83	106.67		36.4	140	92
30.42	134.17	117.5	173.33	77.5	140	78.33		36.42	146	113
30.44	157.5	81.67	134.17	155	159.17	104.17		36.44	145	137
30.46	156.67	130	104.17	130.83	124.17	113.33		36.46	116	290
30.48	126.67	89.17	86.67	82.5	139.17	85		36.48	115	461
30.5	155	69.17	93.33	99.17	135	52.5		36.5	117	704
30.52	131.67	93.33	120.83	85	105.83	61.67		36.52	105	930
30.54	145	116.67	100	136.67	131.67	121.67		36.54	114	991
30.56	131.67	100	75.83	55.83	90	115.83		36.56	129	975
30.58	101.67	92.5	62.5	117.5	110	92.5		36.58	160	824
30.6	65.83	75	97.5	103.33	123.33	75		36.6	193	743
30.62	92.5	130.83	74.17	165.83	79.17	90		36.62	275	649
30.64	47.5	70.83	76.67	67.5	87.5	121.67		36.64	317	565
30.66	83.33	84.17	91.67	108.33	122.5	230.83		36.66	399	482
30.68	110	92.5	69.17	93.33	87.5	78.33		36.68	464	315
30.7	85	79.17	144.17	103.33	54.17	71.67		36.7	533	197
30.72	77.5	110.83	86.67	85	90	54.17		36.72	533	142
30.74	98.33	87.5	88.33	100.83	147.5	49.17		36.74	579	91
30.76	56.67	71.67	66.67	92.5	71.67	58.33		36.76	486	86
30.78	84.17	84.17	47.5	115.83	110	136.67		36.78	502	67
30.8	99.17	89.17	78.33	68.33	70.83	75.83		36.8	414	67
30.82	108.33	100.83	101.67	128.33	75.83	61.67		36.82	329	58
30.84	100	65.83	60.83	73.33	93.33	110		36.84	281	57
30.86	119.17	111.67	90.83	86.67	80.83	54.17		36.86	236	36
30.88	91.67	91.67	97.5	107.5	127.5	80.83		36.88	164	41
30.9	62.5	135.83	91.67	124.17	93.33	44.17		36.9	150	48
30.92	176.67	60	106.67	130	141.67	55.83		36.92	116	46
30.94	75.83	40	79.17	75.83	92.5	98.33		36.94	93	32
30.96	89.17	100.83	141.67	108.33	76.67	49.17		36.96	85	42
30.98	111.67	80.83	119.17	83.33	94.17	68.33		36.98	82	44
31	64.17	72.5	94.17	63.33	68.33	72.5		37	90	39
31.02	75.83	69.17	155	93.33	220	91.67		37.02	75	45
31.04	173.33	71.67	76.67	105	105.83	43.33		37.04	86	30
31.06	105.83	86.67	44.17	81.67	61.67	59.17		37.06	81	48
31.08	80.83	91.67	103.33	162.5	80.83	61.67		37.08	69	40
31.1	86.67	75	117.5	105.83	50.83	65		37.1	98	34
31.12	60.83	89.17	98.33	185	180	107.5		37.12	79	39
31.14	65.83	81.67	86.67	135.83	98.33	79.17		37.14	89	42
31.16	104.17	112.5	75.83	222.5	63.33	61.67		37.16	127	38
31.18	91.67	93.33	60.83	363.33	100	84.17		37.18	106	51
31.2	71.67	107.5	53.33	498.33	68.33	50		37.2	110	44
31.22	175.83	91.67	65.83	649.17	87.5	47.5		37.22	103	34
31.24	50	100.83	47.5	652.5	76.67	80.83		37.24	119	55
31.26	83.33	70	70	564.17	73.33	80.83		37.26	115	43
31.28	125.83	81.67	73.33	456.67	70.83	76.67		37.28	112	36
31.3	87.5	72.5	50.83	410.83	56.67	85		37.3	117	46
31.32	164.17	60.83	98.33	391.67	70	70.83		37.32	91	33
31.34	111.67	81.67	79.17	358.33	65	87.5		37.34	101	47
31.36	78.33	57.5	74.17	280.83	81.67	97.5		37.36	107	54
31.38	59.17	97.5	79.17	236.67	102.5	57.5		37.38	87	50
31.4	65	76.67	115.83	226.67	85.83	101.67		37.4	73	58
31.42	65	93.33	112.5	245	74.17	95		37.42	83	40
31.44	75	108.33	126.67	111.67	70	90.83		37.44	92	35
31.46	88.33	78.33	76.67	124.17	90	65.83		37.46	89	45
31.48	61.67	106.67	81.67	131.67	85.83	100.83		37.48	99	35
31.5	64.17	71.67	58.33	168.33	101.67	76.67		37.5	92	33
31.52	91.67	46.67	65.83	106.67	70	98.33		37.52	99	34
31.54	99.17	56.67	110.83	88.33	57.5	216.67		37.54	109	47
31.56	111.67	63.33	116.67	93.33	83.33	68.33		37.56	102	39
31.58	96.67	119.17	167.5	195	85.83	100		37.58	93	36
31.6	100.83	67.5	74.17	132.5	95	66.67		37.6	93	37
31.62	62.5	69.17	82.5	74.17	82.5	49.17		37.62	98	38
31.64	87.5	57.5	98.33	116.67	115.83	65		37.64	57	44
31.66	60	77.5	94.17	69.17	148.33	126.67		37.66	72	46
31.68	63.33	78.33	114.17	89.17	91.67	67.5		37.68	74	36
31.7	73.33	71.67	95.83	106.67	139.17	89.17		37.7	78	40
31.72	82.5	54.17	51.67	52.5	65	65		37.72	68	43
31.74	65	68.33	91.67	62.5	74.17	74.17		37.74	53	34
31.76	51.67	38.33	52.5	54.17	90	70		37.76	53	42
31.78	52.5	61.67	73.33	120.83	82.5	87.5		37.78	63	36
31.8	90.83	91.67	86.67	81.67	135	58.33		37.8	62	39
31.82	121.67	96.67	59.17	113.33	120	99.17		37.82	51	37
31.84	151.67	54.17	135.83	50.83	85	80.83		37.84	62	33
31.86	60.83	65	71.67	85	74.17	74.17		37.86	65	32
31.88	82.5	83.33	125	82.5	67.5	45.83		37.88	60	37
31.9	98.33	92.5	109.17	209.17	64.17	63.33		37.9	64	40
31.92	68.33	104.17	126.67	80.83	61.67	75.83		37.92	59	32
31.94	100.83	83.33	93.33	80	165.83	83.33		37.94	70	33
31.96	104.17	74.17	77.5	105.83	61.67	65.83		37.96	67	29
31.98	88.33	105.83	120	79.17	115	93.33		37.98	65	42
32	79.17	55	77.5	111.67	67.5	103.33		38	56	27
32.02	50	73.33	88.33	55	99.17	36.67		38.02	62	33
32.04	53.33	85	73.33	87.5	93.33	102.5		38.04	58	29
32.06	147.5	106.67	79.17	46.67	28.33	69.17		38.06	64	32
32.08	42.5	128.33	73.33	36.67	69.17	27.5		38.08	47	33
32.1	61.67	116.67	102.5	55	50.83	151.67		38.1	65	38
32.12	55.83	109.17	86.67	83.33	96.67	104.17		38.12	63	37
32.14	125.83	91.67	98.33	78.33	75	77.5		38.14	62	29
32.16	117.5	87.5	115.83	255	80	65.83		38.16	76	30
32.18	70	97.5	79.17	89.17	41.67	80.83		38.18	59	36
32.2	95	62.5	144.17	62.5	141.67	74.17		38.2	64	32
32.22	107.5	80	255.83	93.33	47.5	69.17		38.22	67	27
32.24	71.67	40	473.33	76.67	42.5	51.67		38.24	56	28
32.26	46.67	104.17	555	121.67	67.5	78.33		38.26	66	38
32.28	101.67	49.17	715	148.33	98.33	127.5		38.28	64	31
32.3	68.33	68.33	416.67	89.17	72.5	40		38.3	74	39
32.32	87.5	112.5	288.33	35	90	97.5		38.32	60	39
32.34	54.17	67.5	272.5	115	196.67	85.83		38.34	69	35
32.36	174.17	120	353.33	118.33	66.67	102.5		38.36	62	41
32.38	55.83	54.17	389.17	85	110.83	119.17		38.38	60	31
32.4	55	110	157.5	98.33	79.17	154.17		38.4	60	18
32.42	87.5	133.33	135	50.83	83.33	191.67		38.42	58	31
32.44	95	73.33	114.17	57.5	45.83	225.83		38.44	71	39
32.46	129.17	93.33	90	87.5	95	185.83		38.46	62	44
32.48	238.33	70.83	136.67	58.33	55	204.17		38.48	69	35
32.5	76.67	89.17	78.33	43.33	105	148.33		38.5	72	31
32.52	60	86.67	150	74.17	45.83	110		38.52	81	44
32.54	85.83	60	65.83	84.17	60	101.67		38.54	85	26
32.56	65	77.5	50.83	74.17	54.17	163.33		38.56	86	32
32.58	117.5	74.17	95.83	68.33	94.17	90		38.58	86	48
32.6	70	45	57.5	158.33	125	77.5		38.6	79	32
32.62	78.33	75	80	79.17	110	65		38.62	80	36
32.64	71.67	70.83	90	69.17	79.17	91.67		38.64	79	38
32.66	82.5	39.17	74.17	85.83	63.33	61.67		38.66	81	36
32.68	75.83	61.67	75	77.5	44.17	58.33		38.68	76	58
32.7	66.67	85	62.5	103.33	123.33	54.17		38.7	76	36
32.72	113.33	65	60.83	111.67	98.33	72.5		38.72	69	52
32.74	86.67	84.17	102.5	33.33	67.5	83.33		38.74	52	56
32.76	90	72.5	57.5	80.83	110.83	67.5		38.76	60	51
32.78	97.5	48.33	94.17	98.33	68.33	87.5		38.78	57	41
32.8	212.5	85.83	82.5	42.5	91.67	89.17		38.8	45	50
32.82	65	59.17	51.67	86.67	80.83	110		38.82	64	38
32.84	90	126.67	70.83	87.5	83.33	83.33		38.84	51	43
32.86	90	75	111.67	65.83	172.5	40.83		38.86	67	39
32.88	76.67	60.83	105.83	53.33	169.17	95.83		38.88	65	48
32.9	76.67	64.17	64.17	76.67	108.33	70.83		38.9	73	45
32.92	83.33	62.5	112.5	142.5	78.33	92.5		38.92	63	57
32.94	130.83	98.33	103.33	87.5	96.67	111.67		38.94	44	44
32.96	139.17	119.17	95	73.33	84.17	70.83		38.96	56	44
32.98	53.33	76.67	89.17	74.17	151.67	109.17		38.98	63	42
33	100	78.33	102.5	88.33	81.67	100		39	70	30
33.02	52.5	65.83	67.5	100.83	139.17	141.67		39.02	60	39
33.04	104.17	99.17	125.83	143.33	104.17	127.5		39.04	54	48
33.06	65.83	50.83	70	95	145.83	160.83		39.06	68	46
33.08	157.5	86.67	92.5	76.67	250	270		39.08	53	38
33.1	76.67	65.83	92.5	62.5	182.5	231.67		39.1	79	60
33.12	43.33	77.5	77.5	86.67	249.17	363.33		39.12	66	57
33.14	99.17	60.83	57.5	77.5	255.83	343.33		39.14	66	61
33.16	111.67	76.67	102.5	164.17	232.5	370.83		39.16	59	58
33.18	65	67.5	44.17	94.17	264.17	341.67		39.18	66	61
33.2	154.17	103.33	79.17	130.83	190	290		39.2	62	71
33.22	100.83	70	78.33	98.33	255	265		39.22	74	100
33.24	64.17	117.5	71.67	105.83	177.5	322.5		39.24	62	97
33.26	70.83	70	73.33	85.83	154.17	234.17		39.26	88	128
33.28	113.33	83.33	82.5	66.67	154.17	153.33		39.28	67	103
33.3	107.5	50.83	64.17	102.5	93.33	270		39.3	97	132
33.32	58.33	41.67	96.67	100.83	173.33	120		39.32	84	193
33.34	60	76.67	79.17	60	120.83	94.17		39.34	106	262
33.36	63.33	96.67	87.5	93.33	164.17	150.83		39.36	102	426
33.38	97.5	135	92.5	134.17	68.33	85.83		39.38	114	697
33.4	48.33	83.33	70	39.17	157.5	83.33		39.4	115	978
33.42	46.67	70	77.5	37.5	70.83	80.83		39.42	125	1399
33.44	43.33	80.83	53.33	85.83	104.17	107.5		39.44	134	1598
33.46	78.33	75.83	55	110	110	75		39.46	193	1535
33.48	86.67	100	85	78.33	29.17	75.83		39.48	216	1425
33.5	85	49.17	115	109.17	68.33	87.5		39.5	298	1228
33.52	149.17	125	71.67	78.33	121.67	74.17		39.52	353	1044
33.54	50	45.83	70.83	72.5	69.17	68.33		39.54	466	988
33.56	100.83	125.83	62.5	96.67	91.67	103.33		39.56	642	903
33.58	65.83	88.33	99.17	57.5	66.67	65.83		39.58	822	753
33.6	53.33	83.33	66.67	167.5	118.33	68.33		39.6	973	480
33.62	65.83	50	81.67	80	76.67	119.17		39.62	1187	290
33.64	73.33	74.17	63.33	154.17	92.5	43.33		39.64	1277	162
33.66	81.67	72.5	70	70.83	128.33	81.67		39.66	1235	140
33.68	144.17	76.67	91.67	77.5	110	49.17		39.68	1253	113
33.7	88.33	88.33	116.67	75.83	69.17	35		39.7	1116	116
33.72	112.5	72.5	50.83	107.5	115	90.83		39.72	1011	110
33.74	186.67	122.5	122.5	82.5	70.83	77.5		39.74	845	76
33.76	200	35	103.33	64.17	60	47.5		39.76	724	78
33.78	255	92.5	56.67	84.17	87.5	217.5		39.78	649	69
33.8	201.67	75	55.83	99.17	75	37.5		39.8	530	60
33.82	210	55	96.67	56.67	72.5	85		39.82	374	49
33.84	236.67	71.67	85	65.83	64.17	75		39.84	314	51
33.86	175	164.17	130.83	75	87.5	107.5		39.86	234	47
33.88	172.5	117.5	47.5	101.67	85.83	64.17		39.88	188	53
33.9	139.17	184.17	106.67	96.67	88.33	77.5		39.9	160	61
33.92	140.83	70.83	58.33	81.67	83.33	38.33		39.92	153	47
33.94	118.33	53.33	71.67	74.17	87.5	97.5		39.94	149	51
33.96	126.67	71.67	65	63.33	107.5	67.5		39.96	115	67
33.98	119.17	128.33	90.83	92.5	62.5	40.83		39.98	94	54
34	247.5	204.17	61.67	75	107.5	45		40	99	56
34.02	71.67	45.83	96.67	58.33	45	36.67		40.02	97	44
34.04	98.33	110.83	101.67	137.5	182.5	92.5		40.04	102	54
34.06	75	165	71.67	70	70	74.17		40.06	102	61
34.08	80	90.83	61.67	98.33	65.83	50.83		40.08	93	56
34.1	63.33	90	138.33	116.67	63.33	85		40.1	89	65
34.12	81.67	113.33	101.67	70.83	87.5	34.17		40.12	83	70
34.14	65.83	83.33	84.17	40.83	79.17	87.5		40.14	72	65
34.16	72.5	116.67	61.67	98.33	82.5	98.33		40.16	97	59
34.18	61.67	119.17	131.67	60.83	126.67	91.67		40.18	77	87
34.2	71.67	101.67	52.5	114.17	70	83.33		40.2	106	133
34.22	45	100.83	113.33	95.83	81.67	70		40.22	88	226
34.24	85.83	90	85	90.83	72.5	60.83		40.24	111	381
34.26	80	114.17	86.67	68.33	71.67	43.33		40.26	107	446
34.28	93.33	162.5	103.33	72.5	83.33	70.83		40.28	116	501
34.3	90	105	137.5	85	78.33	105		40.3	156	452
34.32	63.33	127.5	91.67	95.83	45	89.17		40.32	174	394
34.34	102.5	120	192.5	113.33	67.5	95		40.34	226	308
34.36	90.83	104.17	88.33	92.5	86.67	75		40.36	192	305
34.38	93.33	93.33	61.67	82.5	80.83	52.5		40.38	278	299
34.4	147.5	100	105.83	72.5	65.83	84.17		40.4	354	269
34.42	118.33	112.5	143.33	85	57.5	102.5		40.42	404	220
34.44	150	80	104.17	67.5	72.5	102.5		40.44	482	161
34.46	119.17	82.5	122.5	57.5	98.33	91.67		40.46	465	91
34.48	57.5	89.17	93.33	116.67	97.5	95.83		40.48	520	87
34.5	95.83	85	80.83	178.33	152.5	208.33		40.5	459	68
34.52	84.17	85.83	128.33	174.17	85.83	105		40.52	457	54
34.54	98.33	48.33	92.5	113.33	115	102.5		40.54	404	64
34.56	106.67	68.33	70.83	70.83	79.17	51.67		40.56	330	57
34.58	92.5	75	108.33	57.5	28.33	82.5		40.58	254	47
34.6	82.5	104.17	105.83	73.33	106.67	96.67		40.6	228	41
34.62	44.17	82.5	79.17	80.83	89.17	40.83		40.62	197	56
34.64	83.33	69.17	118.33	115	171.67	79.17		40.64	142	43
34.66	93.33	82.5	90.83	51.67	70	89.17		40.66	136	53
34.68	80.83	108.33	66.67	115	74.17	42.5		40.68	77	46
34.7	61.67	127.5	81.67	79.17	50	90.83		40.7	96	52
34.72	127.5	99.17	70.83	63.33	127.5	59.17		40.72	81	45
34.74	131.67	78.33	70.83	97.5	110	65.83		40.74	71	42
34.76	58.33	77.5	95	95	136.67	75		40.76	57	46
34.78	69.17	95	100.83	87.5	53.33	111.67		40.78	79	40
34.8	80.83	80	150	113.33	175.83	90		40.8	77	30
34.82	97.5	85	229.17	88.33	76.67	95.83		40.82	69	36
34.84	76.67	88.33	101.67	72.5	205	60.83		40.84	83	40
34.86	93.33	85	82.5	110.83	90.83	84.17		40.86	80	43
34.88	76.67	140.83	95	117.5	108.33	150.83		40.88	64	31
34.9	61.67	67.5	97.5	69.17	50	175		40.9	86	49
34.92	105	89.17	70.83	109.17	104.17	65		40.92	79	35
34.94	89.17	84.17	135	120	94.17	134.17		40.94	86	47
34.96	99.17	110.83	100.83	114.17	149.17	70		40.96	81	39
34.98	150	87.5	97.5	89.17	125	55		40.98	96	52
35	75.83	115.83	93.33	60.83	152.5	139.17		41	92	55
35.02	91.67	84.17	130	105.83	190.83	50.83		41.02	85	53
35.04	209.17	65	100	87.5	152.5	76.67		41.04	98	59
35.06	66.67	95.83	137.5	108.33	160	100.83		41.06	86	66
35.08	89.17	90.83	81.67	154.17	121.67	47.5		41.08	94	63
35.1	75	64.17	80.83	105.83	202.5	120		41.1	65	53
35.12	200	70.83	172.5	141.67	186.67	80.83		41.12	71	63
35.14	75.83	113.33	85.83	103.33	170	94.17		41.14	80	62
35.16	116.67	146.67	115.83	89.17	232.5	125		41.16	76	45
35.18	77.5	102.5	102.5	97.5	118.33	91.67		41.18	58	58
35.2	170.83	95.83	94.17	94.17	160	95.83		41.2	72	59
35.22	79.17	129.17	120	106.67	156.67	103.33		41.22	64	44
35.24	82.5	72.5	142.5	181.67	137.5	71.67		41.24	69	46
35.26	137.5	96.67	122.5	119.17	258.33	85.83		41.26	53	53
35.28	118.33	67.5	115	122.5	115	74.17		41.28	61	47
35.3	94.17	121.67	120.83	153.33	141.67	135.83		41.3	62	35
35.32	85	69.17	128.33	105.83	157.5	100		41.32	62	49
35.34	105.83	85.83	109.17	142.5	113.33	111.67		41.34	64	46
35.36	71.67	65.83	164.17	164.17	134.17	101.67		41.36	50	44
35.38	206.67	108.33	133.33	136.67	116.67	97.5		41.38	67	58
35.4	99.17	64.17	95	139.17	180	125		41.4	50	40
35.42	105.83	90	110.83	138.33	156.67	131.67		41.42	63	32
35.44	180	97.5	105.83	122.5	131.67	75.83		41.44	57	43
35.46	100	57.5	129.17	121.67	115.83	97.5		41.46	48	45
35.48	80	143.33	129.17	135.83	160.83	125		41.48	59	36
35.5	60	125.83	109.17	135.83	156.67	136.67		41.5	43	55
35.52	85.83	104.17	104.17	125.83	129.17	165		41.52	53	42
35.54	90.83	85	136.67	200.83	176.67	183.33		41.54	56	27
35.56	90.83	95	80.83	170.83	172.5	252.5		41.56	47	35
35.58	114.17	125.83	131.67	132.5	191.67	235.83		41.58	49	30
35.6	85	127.5	164.17	161.67	235.83	238.33		41.6	50	36
35.62	118.33	91.67	115	182.5	235.83	277.5		41.62	67	42
35.64	145	103.33	171.67	188.33	252.5	238.33		41.64	56	43
35.66	110	140	131.67	140	264.17	253.33		41.66	46	35
35.68	79.17	102.5	118.33	149.17	226.67	236.67		41.68	67	32
35.7	107.5	49.17	105.83	135.83	223.33	187.5		41.7	53	35
35.72	76.67	104.17	107.5	142.5	180	208.33		41.72	50	40
35.74	119.17	109.17	137.5	151.67	157.5	204.17		41.74	55	41
35.76	58.33	120	138.33	126.67	312.5	180.83		41.76	51	49
35.78	89.17	100.83	110.83	117.5	227.5	138.33		41.78	49	33
35.8	52.5	78.33	100.83	141.67	194.17	163.33		41.8	54	40
35.82	91.67	45	85	118.33	140	113.33		41.82	54	57
35.84	86.67	114.17	125	135.83	125	141.67		41.84	45	44
35.86	55	71.67	163.33	170.83	121.67	86.67		41.86	45	44
35.88	139.17	115.83	147.5	123.33	144.17	107.5		41.88	53	38
35.9	84.17	53.33	105.83	129.17	85	95		41.9	43	42
35.92	54.17	99.17	398.33	91.67	105.83	130.83		41.92	45	50
35.94	97.5	109.17	102.5	172.5	110	78.33		41.94	59	42
35.96	193.33	105.83	95	137.5	110	120		41.96	67	35
35.98	109.17	36.67	183.33	121.67	106.67	76.67		41.98	58	35
36	90	78.33	92.5	84.17	80	47.5		42	55	39
36.02	116.67	95	113.33	115	69.17	99.17		42.02	65	35
36.04	115.83	105.83	80.83	125.83	94.17	45		42.04	53	46
36.06	95.83	75	105.83	105	101.67	105.83		42.06	52	43
36.08	86.67	140	120.83	95	95	65.83		42.08	51	51
36.1	69.17	106.67	59.17	69.17	121.67	73.33		42.1	58	37
36.12	105.83	120.83	81.67	80.83	80.83	55.83		42.12	53	51
36.14	102.5	91.67	90.83	76.67	73.33	105		42.14	62	48
36.16	136.67	146.67	157.5	75	123.33	175.83		42.16	50	58
36.18	81.67	113.33	98.33	95	55	69.17		42.18	56	54
36.2	63.33	85	174.17	143.33	97.5	65		42.2	52	64
36.22	78.33	271.67	78.33	127.5	71.67	60		42.22	65	50
36.24	97.5	107.5	84.17	73.33	86.67	51.67		42.24	64	59
36.26	69.17	142.5	115.83	123.33	107.5	75		42.26	64	61
36.28	127.5	125.83	112.5	105.83	154.17	81.67		42.28	56	62
36.3	148.33	141.67	90.83	111.67	70	52.5		42.3	67	95
36.32	101.67	83.33	149.17	77.5	105.83	95.83		42.32	57	112
36.34	89.17	131.67	130	95.83	152.5	88.33		42.34	70	140
36.36	42.5	89.17	119.17	92.5	70	65.83		42.36	61	228
36.38	116.67	129.17	131.67	106.67	57.5	74.17		42.38	72	331
36.4	84.17	136.67	123.33	115	55.83	80.83		42.4	75	463
36.42	139.17	125	134.17	88.33	110.83	142.5		42.42	86	625
36.44	113.33	103.33	209.17	140	115.83	177.5		42.44	84	707
36.46	101.67	96.67	340.83	160.83	144.17	210.83		42.46	76	669
36.48	161.67	162.5	330.83	135	165.83	220.83		42.48	106	561
36.5	104.17	105.83	261.67	169.17	281.67	218.33		42.5	155	476
36.52	123.33	100.83	189.17	130.83	181.67	227.5		42.52	172	445
36.54	144.17	103.33	168.33	162.5	189.17	190.83		42.54	248	430
36.56	80.83	113.33	234.17	159.17	140.83	160.83		42.56	312	378
36.58	116.67	133.33	171.67	153.33	173.33	157.5		42.58	365	331
36.6	128.33	84.17	133.33	104.17	156.67	105		42.6	408	229
36.62	155.83	101.67	103.33	135.83	188.33	101.67		42.62	482	158
36.64	109.17	138.33	119.17	93.33	137.5	89.17		42.64	476	114
36.66	125	85.83	78.33	78.33	100	114.17		42.66	458	94
36.68	83.33	121.67	95.83	80.83	99.17	102.5		42.68	401	68
36.7	95	142.5	89.17	86.67	95	60.83		42.7	381	58
36.72	116.67	140	67.5	115	74.17	93.33		42.72	353	69
36.74	105	114.17	110.83	123.33	75.83	114.17		42.74	314	52
36.76	127.5	120.83	69.17	87.5	102.5	114.17		42.76	283	65
36.78	107.5	104.17	98.33	85.83	61.67	61.67		42.78	232	44
36.8	94.17	72.5	76.67	61.67	88.33	61.67		42.8	188	48
36.82	85.83	130	48.33	62.5	55.83	85.83		42.82	182	53
36.84	135.83	107.5	175	107.5	80	130.83		42.84	137	41
36.86	111.67	136.67	128.33	65	181.67	71.67		42.86	128	44
36.88	136.67	63.33	157.5	104.17	71.67	115		42.88	111	62
36.9	87.5	100.83	155	97.5	131.67	83.33		42.9	108	66
36.92	99.17	140.83	86.67	109.17	138.33	82.5		42.92	103	51
36.94	220	58.33	75	85.83	52.5	85.83		42.94	99	55
36.96	115.83	75	79.17	66.67	72.5	96.67		42.96	93	52
36.98	124.17	75	111.67	105	91.67	93.33		42.98	67	59
37	118.33	57.5	85.83	59.17	110.83	97.5		43	78	65
37.02	80	52.5	156.67	65.83	60.83	59.17		43.02	78	93
37.04	147.5	117.5	72.5	87.5	41.67	80.83		43.04	84	82
37.06	76.67	123.33	125.83	100.83	46.67	92.5		43.06	94	97
37.08	66.67	93.33	115	131.67	141.67	40		43.08	71	150
37.1	60.83	80.83	70.83	104.17	114.17	58.33		43.1	91	211
37.12	83.33	125	134.17	49.17	100	54.17		43.12	83	343
37.14	115	85.83	98.33	108.33	93.33	82.5		43.14	79	565
37.16	36.67	97.5	70	80	87.5	54.17		43.16	89	714
37.18	84.17	115	74.17	102.5	111.67	71.67		43.18	107	903
37.2	65.83	89.17	45.83	97.5	75.83	65.83		43.2	102	842
37.22	83.33	58.33	54.17	60.83	85	69.17		43.22	120	641
37.24	75	90	108.33	109.17	66.67	77.5		43.24	119	561
37.26	53.33	110.83	67.5	56.67	115.83	75.83		43.26	133	472
37.28	133.33	86.67	80.83	105.83	88.33	64.17		43.28	165	513
37.3	102.5	119.17	98.33	121.67	75	143.33		43.3	171	516
37.32	150	100.83	110	121.67	86.67	89.17		43.32	181	416
37.34	62.5	97.5	71.67	127.5	62.5	99.17		43.34	245	293
37.36	75	138.33	105.83	114.17	50.83	78.33		43.36	245	206
37.38	93.33	107.5	80.83	101.67	103.33	63.33		43.38	280	130
37.4	68.33	124.17	92.5	107.5	105	67.5		43.4	287	106
37.42	82.5	163.33	61.67	60	72.5	59.17		43.42	313	89
37.44	101.67	98.33	67.5	211.67	98.33	70		43.44	302	72
37.46	146.67	213.33	80	75	78.33	87.5		43.46	276	56
37.48	75.83	135	65.83	59.17	119.17	90		43.48	256	48
37.5	138.33	188.33	80.83	60	50.83	62.5		43.5	263	62
37.52	88.33	195.83	126.67	76.67	56.67	114.17		43.52	279	47
37.54	81.67	295	140	91.67	90.83	62.5		43.54	276	55
37.56	74.17	293.33	117.5	71.67	115	105		43.56	226	58
37.58	145.83	394.17	186.67	132.5	175	177.5		43.58	198	55
37.6	79.17	386.67	55.83	81.67	245.83	91.67		43.6	159	48
37.62	70	374.17	80.83	85.83	345	99.17		43.62	159	42
37.64	79.17	475	111.67	103.33	350	100		43.64	140	47
37.66	48.33	421.67	305	86.67	281.67	60		43.66	133	37
37.68	168.33	488.33	71.67	85	237.5	117.5		43.68	122	42
37.7	70.83	456.67	251.67	85	200.83	60		43.7	120	35
37.72	112.5	498.33	105	57.5	194.17	94.17		43.72	109	57
37.74	154.17	420.83	51.67	94.17	222.5	92.5		43.74	103	36
37.76	115.83	455	118.33	59.17	205.83	83.33		43.76	88	44
37.78	91.67	444.17	62.5	50.83	150	90.83		43.78	75	46
37.8	109.17	420	45	86.67	96.67	34.17		43.8	73	39
37.82	104.17	332.5	50.83	85.83	117.5	72.5		43.82	74	44
37.84	76.67	308.33	81.67	133.33	96.67	71.67		43.84	83	48
37.86	95	293.33	78.33	121.67	57.5	85		43.86	59	49
37.88	85.83	285.83	64.17	103.33	107.5	66.67		43.88	82	43
37.9	89.17	255.83	82.5	113.33	96.67	96.67		43.9	76	38
37.92	70.83	175.83	65	124.17	58.33	91.67		43.92	77	33
37.94	95	206.67	85.83	63.33	116.67	80.83		43.94	72	34
37.96	89.17	260	88.33	71.67	87.5	100		43.96	73	42
37.98	93.33	208.33	83.33	55.83	82.5	76.67		43.98	63	41
38	86.67	150	111.67	112.5	92.5	70		44	59	28
38.02	60	138.33	119.17	60.83	125	44.17		44.02	66	50
38.04	96.67	111.67	73.33	48.33	71.67	150.83		44.04	57	39
38.06	151.67	163.33	47.5	103.33	86.67	75.83		44.06	58	34
38.08	70	147.5	46.67	43.33	81.67	48.33		44.08	54	38
38.1	90	95	79.17	52.5	92.5	77.5		44.1	65	29
38.12	120.83	111.67	57.5	74.17	95.83	73.33		44.12	61	42
38.14	134.17	95.83	56.67	54.17	78.33	81.67		44.14	77	36
38.16	75	60.83	69.17	94.17	120.83	23.33		44.16	52	36
38.18	69.17	88.33	117.5	70.83	65.83	75		44.18	63	53
38.2	69.17	120.83	53.33	98.33	59.17	46.67		44.2	57	46
38.22	59.17	82.5	87.5	77.5	55	136.67		44.22	58	36
38.24	120	144.17	98.33	62.5	97.5	92.5		44.24	63	38
38.26	81.67	144.17	71.67	58.33	103.33	96.67		44.26	49	34
38.28	58.33	86.67	78.33	153.33	102.5	100.83		44.28	62	38
38.3	84.17	125	60	85	81.67	65.83		44.3	52	36
38.32	27.5	131.67	90.83	98.33	138.33	61.67		44.32	69	47
38.34	102.5	87.5	85.83	39.17	71.67	90		44.34	57	28
38.36	47.5	70	165.83	98.33	79.17	48.33		44.36	61	27
38.38	61.67	92.5	161.67	36.67	61.67	85		44.38	57	26
38.4	65	66.67	161.67	60.83	63.33	84.17		44.4	50	39
38.42	86.67	101.67	62.5	59.17	100.83	74.17		44.42	58	34
38.44	90.83	105	84.17	95.83	111.67	76.67		44.44	58	37
38.46	65.83	79.17	84.17	114.17	74.17	51.67		44.46	52	45
38.48	82.5	77.5	76.67	106.67	125	209.17		44.48	61	38
38.5	56.67	125	83.33	111.67	79.17	120.83		44.5	57	40
38.52	55.83	128.33	61.67	84.17	71.67	96.67		44.52	60	24
38.54	70.83	109.17	72.5	50	89.17	105		44.54	66	36
38.56	86.67	103.33	68.33	76.67	73.33	141.67		44.56	63	32
38.58	87.5	102.5	50.83	51.67	68.33	51.67		44.58	56	34
38.6	90	63.33	50.83	131.67	111.67	168.33		44.6	68	29
38.62	49.17	73.33	135.83	82.5	121.67	76.67		44.62	55	37
38.64	75.83	62.5	40.83	135.83	291.67	65		44.64	58	40
38.66	107.5	77.5	21.67	75	212.5	112.5		44.66	58	37
38.68	44.17	95.83	35	65	109.17	74.17		44.68	58	45
38.7	110	130.83	50.83	71.67	81.67	146.67		44.7	57	25
38.72	95	79.17	65.83	68.33	46.67	63.33		44.72	65	47
38.74	94.17	93.33	43.33	118.33	71.67	63.33		44.74	58	34
38.76	95.83	79.17	69.17	55	95.83	67.5		44.76	66	51
38.78	100	47.5	72.5	62.5	149.17	104.17		44.78	49	44
38.8	61.67	130	42.5	28.33	56.67	30.83		44.8	66	44
38.82	92.5	74.17	70.83	86.67	127.5	67.5		44.82	51	29
38.84	122.5	93.33	60	91.67	96.67	90.83		44.84	59	38
38.86	64.17	91.67	79.17	76.67	43.33	50.83		44.86	72	53
38.88	64.17	104.17	60.83	68.33	127.5	145.83		44.88	76	37
38.9	40.83	83.33	81.67	82.5	130	98.33		44.9	69	62
38.92	110.83	54.17	70	112.5	80.83	43.33		44.92	83	43
38.94	82.5	57.5	60	166.67	81.67	80.83		44.94	89	46
38.96	78.33	60.83	77.5	137.5	61.67	58.33		44.96	73	44
38.98	93.33	128.33	165	196.67	93.33	160		44.98	70	49
39	79.17	70	78.33	215.83	87.5	71.67		45	75	50
39.02	67.5	53.33	109.17	230	60.83	97.5		45.02	67	49
39.04	35	89.17	58.33	170.83	81.67	53.33		45.04	49	32
39.06	89.17	96.67	55.83	178.33	70.83	77.5		45.06	68	53
39.08	35	170	40	172.5	46.67	179.17		45.08	54	37
39.1	85.83	150.83	49.17	177.5	85	21.67		45.1	59	40
39.12	68.33	210	99.17	203.33	62.5	50		45.12	58	30
39.14	94.17	66.67	73.33	180	226.67	86.67		45.14	79	35
39.16	105.83	144.17	105	100.83	87.5	135		45.16	63	48
39.18	41.67	84.17	66.67	125.83	85.83	56.67		45.18	48	36
39.2	75.83	80	69.17	104.17	103.33	70.83		45.2	53	36
39.22	118.33	49.17	119.17	90	105	220.83		45.22	68	39
39.24	53.33	116.67	128.33	73.33	215	147.5		45.24	69	44
39.26	77.5	59.17	40	73.33	222.5	82.5		45.26	59	38
39.28	34.17	87.5	109.17	100.83	227.5	60.83		45.28	53	48
39.3	90	75	83.33	105	120.83	86.67		45.3	55	44
39.32	109.17	65.83	100.83	90.83	138.33	90.83		45.32	44	41
39.34	37.5	82.5	134.17	50.83	147.5	86.67		45.34	58	52
39.36	102.5	103.33	125	68.33	134.17	87.5		45.36	67	37
39.38	105.83	100.83	93.33	350	170.83	115.83		45.38	58	29
39.4	151.67	92.5	110	180.83	185.83	159.17		45.4	56	41
39.42	120.83	70	130.83	105	113.33	225		45.42	47	52
39.44	143.33	103.33	111.67	134.17	179.17	284.17		45.44	55	53
39.46	164.17	108.33	75	172.5	219.17	255		45.46	71	32
39.48	171.67	124.17	87.5	70.83	294.17	182.5		45.48	57	41
39.5	139.17	80	84.17	85.83	225.83	153.33		45.5	63	44
39.52	154.17	148.33	141.67	103.33	150.83	235		45.52	63	41
39.54	137.5	56.67	92.5	104.17	145	177.5		45.54	73	53
39.56	115	135.83	124.17	76.67	191.67	177.5		45.56	72	52
39.58	125.83	120	81.67	77.5	151.67	155		45.58	71	60
39.6	79.17	51.67	91.67	86.67	141.67	106.67		45.6	78	49
39.62	70	122.5	105	97.5	75.83	110		45.62	63	69
39.64	60	99.17	81.67	96.67	96.67	45		45.64	66	65
39.66	109.17	80	114.17	89.17	105.83	135.83		45.66	61	73
39.68	91.67	160.83	115	85	74.17	111.67		45.68	74	120
39.7	99.17	198.33	60.83	68.33	84.17	152.5		45.7	61	140
39.72	98.33	77.5	90	57.5	70.83	96.67		45.72	59	206
39.74	113.33	72.5	45	87.5	90.83	78.33		45.74	69	319
39.76	55.83	115.83	59.17	69.17	101.67	66.67		45.76	72	419
39.78	101.67	118.33	77.5	72.5	36.67	60		45.78	79	531
39.8	65.83	45.83	104.17	65.83	65	104.17		45.8	89	491
39.82	85	70.83	91.67	55.83	76.67	60		45.82	100	394
39.84	113.33	120.83	84.17	117.5	110	46.67		45.84	111	301
39.86	84.17	167.5	57.5	104.17	111.67	40		45.86	145	292
39.88	93.33	60.83	25.83	76.67	76.67	60		45.88	192	312
39.9	159.17	87.5	83.33	67.5	63.33	109.17		45.9	265	288
39.92	93.33	84.17	75.83	103.33	53.33	82.5		45.92	320	303
39.94	94.17	82.5	37.5	73.33	99.17	70		45.94	334	214
39.96	70	87.5	59.17	55	31.67	77.5		45.96	318	158
39.98	87.5	95	71.67	40	97.5	130.83		45.98	347	115
40	89.17	39.17	78.33	79.17	105.83	63.33		46	327	82
40.02	103.33	60.83	85.83	82.5	83.33	151.67		46.02	287	58
40.04	73.33	59.17	74.17	121.67	140	51.67		46.04	278	68
40.06	93.33	48.33	59.17	74.17	99.17	95		46.06	240	69
40.08	85.83	90	67.5	80.83	70.83	116.67		46.08	192	39
40.1	55	72.5	36.67	85	136.67	48.33		46.1	158	39
40.12	68.33	98.33	135	106.67	91.67	76.67		46.12	173	34
40.14	91.67	137.5	61.67	75.83	110	78.33		46.14	137	27
40.16	82.5	135	95	61.67	82.5	104.17		46.16	130	44
40.18	94.17	73.33	78.33	100	101.67	127.5		46.18	93	40
40.2	64.17	89.17	190.83	128.33	135	105.83		46.2	94	48
40.22	95.83	84.17	152.5	83.33	95	130.83		46.22	71	31
40.24	150	199.17	179.17	68.33	125	119.17		46.24	73	32
40.26	124.17	83.33	163.33	82.5	195	99.17		46.26	78	42
40.28	95	90	334.17	56.67	249.17	84.17		46.28	64	38
40.3	105.83	76.67	81.67	70.83	260	105.83		46.3	58	41
40.32	73.33	69.17	77.5	73.33	239.17	156.67		46.32	77	53
40.34	121.67	66.67	141.67	155	147.5	110.83		46.34	79	43
40.36	84.17	75	89.17	88.33	133.33	83.33		46.36	79	45
40.38	104.17	61.67	123.33	96.67	178.33	66.67		46.38	70	46
40.4	82.5	179.17	195	51.67	138.33	56.67		46.4	96	33
40.42	85.83	65.83	134.17	82.5	134.17	98.33		46.42	99	42
40.44	70.83	65	77.5	95.83	125	120		46.44	109	41
40.46	122.5	98.33	82.5	45	37.5	40.83		46.46	116	33
40.48	85	40.83	68.33	75	72.5	75.83		46.48	118	34
40.5	112.5	134.17	63.33	128.33	95.83	55.83		46.5	119	24
40.52	85	77.5	114.17	44.17	63.33	97.5		46.52	117	26
40.54	66.67	71.67	40.83	76.67	119.17	58.33		46.54	114	33
40.56	139.17	92.5	91.67	104.17	122.5	139.17		46.56	94	39
40.58	73.33	79.17	67.5	93.33	94.17	123.33		46.58	98	47
40.6	79.17	101.67	67.5	73.33	112.5	88.33		46.6	98	41
40.62	65	75.83	65	105.83	98.33	57.5		46.62	94	47
40.64	65	77.5	37.5	84.17	195	97.5		46.64	96	38
40.66	105.83	91.67	45.83	62.5	94.17	170		46.66	73	51
40.68	50.83	120.83	80.83	100	62.5	45.83		46.68	74	50
40.7	71.67	81.67	95	84.17	95.83	68.33		46.7	63	41
40.72	83.33	70.83	92.5	70.83	107.5	63.33		46.72	58	31
40.74	79.17	103.33	75.83	80	192.5	83.33		46.74	58	42
40.76	78.33	51.67	74.17	115	92.5	93.33		46.76	66	42
40.78	58.33	96.67	94.17	60	69.17	107.5		46.78	61	54
40.8	91.67	91.67	77.5	90	165.83	131.67		46.8	71	48
40.82	110	48.33	64.17	77.5	100	101.67		46.82	65	41
40.84	75	102.5	104.17	70.83	126.67	140		46.84	58	35
40.86	47.5	85	59.17	97.5	110	112.5		46.86	67	51
40.88	94.17	107.5	95.83	97.5	123.33	156.67		46.88	55	60
40.9	80.83	124.17	114.17	53.33	123.33	140.83		46.9	71	49
40.92	89.17	95	78.33	83.33	110	157.5		46.92	57	54
40.94	85.83	66.67	100.83	62.5	93.33	145		46.94	63	63
40.96	73.33	84.17	60	80.83	72.5	97.5		46.96	69	43
40.98	53.33	60	70.83	85.83	135	100		46.98	71	68
41	69.17	105.83	98.33	73.33	80.83	115		47	73	70
41.02	120.83	80.83	38.33	81.67	102.5	117.5		47.02	73	91
41.04	111.67	90.83	71.67	46.67	177.5	78.33		47.04	58	105
41.06	119.17	114.17	129.17	79.17	110.83	111.67		47.06	94	101
41.08	38.33	53.33	107.5	91.67	89.17	77.5		47.08	78	128
41.1	140.83	117.5	101.67	40.83	60	50.83		47.1	60	177
41.12	88.33	97.5	146.67	95.83	96.67	55.83		47.12	73	215
41.14	72.5	71.67	162.5	90	80.83	62.5		47.14	71	228
41.16	99.17	40	189.17	83.33	144.17	65.83		47.16	83	221
41.18	60.83	130.83	202.5	84.17	121.67	35		47.18	82	241
41.2	105	89.17	135	78.33	120.83	60.83		47.2	92	172
41.22	75	229.17	120.83	125	175	65.83		47.22	86	174
41.24	73.33	79.17	129.17	41.67	142.5	47.5		47.24	106	178
41.26	51.67	79.17	112.5	79.17	128.33	22.5		47.26	113	170
41.28	81.67	205	175.83	87.5	112.5	69.17		47.28	103	168
41.3	146.67	131.67	104.17	75	220	90.83		47.3	129	182
41.32	75.83	60	124.17	73.33	109.17	165		47.32	123	141
41.34	84.17	94.17	121.67	77.5	128.33	80		47.34	137	138
41.36	100.83	107.5	88.33	92.5	122.5	97.5		47.36	146	132
41.38	90.83	63.33	60	63.33	75	71.67		47.38	155	133
41.4	89.17	78.33	73.33	55	97.5	100		47.4	171	183
41.42	103.33	127.5	61.67	40.83	96.67	67.5		47.42	147	214
41.44	110	99.17	110.83	53.33	71.67	77.5		47.44	193	260
41.46	89.17	86.67	101.67	54.17	125	72.5		47.46	160	408
41.48	72.5	59.17	65	88.33	67.5	71.67		47.48	198	521
41.5	85.83	90.83	72.5	93.33	57.5	99.17		47.5	157	665
41.52	75	89.17	109.17	92.5	102.5	71.67		47.52	187	758
41.54	102.5	115.83	95	156.67	77.5	52.5		47.54	173	871
41.56	63.33	104.17	193.33	75	105.83	92.5		47.56	212	885
41.58	83.33	96.67	68.33	48.33	46.67	95		47.58	208	771
41.6	71.67	88.33	73.33	110	30	75		47.6	204	663
41.62	120.83	96.67	96.67	94.17	184.17	74.17		47.62	254	571
41.64	81.67	135.83	91.67	89.17	81.67	111.67		47.64	258	591
41.66	105.83	132.5	61.67	87.5	55.83	89.17		47.66	280	584
41.68	147.5	80.83	100.83	89.17	100.83	183.33		47.68	291	457
41.7	206.67	131.67	100	63.33	225	113.33		47.7	275	481
41.72	151.67	90	92.5	70	82.5	52.5		47.72	304	339
41.74	127.5	97.5	54.17	97.5	100	138.33		47.74	300	236
41.76	112.5	75.83	121.67	163.33	64.17	42.5		47.76	297	177
41.78	115.83	73.33	120	180.83	76.67	41.67		47.78	294	137
41.8	166.67	56.67	75	295	87.5	107.5		47.8	302	115
41.82	137.5	90.83	66.67	233.33	113.33	68.33		47.82	255	91
41.84	157.5	143.33	54.17	177.5	156.67	90		47.84	255	72
41.86	146.67	111.67	147.5	186.67	88.33	57.5		47.86	209	83
41.88	135	47.5	60.83	102.5	118.33	56.67		47.88	220	70
41.9	95.83	96.67	84.17	145.83	80	73.33		47.9	190	68
41.92	112.5	73.33	42.5	201.67	116.67	95.83		47.92	151	72
41.94	95	100.83	66.67	102.5	92.5	46.67		47.94	197	64
41.96	82.5	75	164.17	79.17	107.5	114.17		47.96	172	82
41.98	119.17	55	103.33	78.33	90.83	86.67		47.98	174	53
42	69.17	105	76.67	75	74.17	63.33		48	172	59
42.02	79.17	119.17	91.67	67.5	99.17	61.67		48.02	171	57
42.04	122.5	89.17	84.17	85.83	196.67	65		48.04	156	49
42.06	71.67	103.33	91.67	95	55	55.83		48.06	154	64
42.08	65.83	133.33	92.5	70.83	54.17	83.33		48.08	170	59
42.1	65	106.67	140	52.5	88.33	112.5		48.1	152	50
42.12	88.33	58.33	64.17	98.33	94.17	62.5		48.12	135	65
42.14	119.17	44.17	80	51.67	56.67	56.67		48.14	158	64
42.16	78.33	104.17	60	41.67	54.17	108.33		48.16	124	61
42.18	110	92.5	104.17	35	75.83	105.83		48.18	124	63
42.2	107.5	166.67	100.83	144.17	80	51.67		48.2	132	52
42.22	93.33	85	73.33	188.33	89.17	100		48.22	122	69
42.24	45	82.5	92.5	21.67	71.67	89.17		48.24	110	72
42.26	89.17	75.83	50.83	111.67	75	127.5		48.26	104	67
42.28	122.5	80	102.5	96.67	88.33	79.17		48.28	82	61
42.3	65.83	106.67	105.83	80.83	91.67	66.67		48.3	80	80
42.32	105	92.5	135.83	65.83	101.67	82.5		48.32	98	74
42.34	50.83	130	140	85.83	95.83	95		48.34	89	112
42.36	73.33	88.33	175	90	120	157.5		48.36	72	103
42.38	104.17	136.67	273.33	89.17	145.83	82.5		48.38	93	121
42.4	111.67	112.5	318.33	83.33	131.67	74.17		48.4	97	151
42.42	135.83	90.83	277.5	120	155	78.33		48.42	92	199
42.44	99.17	161.67	279.17	74.17	155	67.5		48.44	113	261
42.46	74.17	115.83	256.67	81.67	153.33	84.17		48.46	89	397
42.48	150	99.17	193.33	75	152.5	103.33		48.48	106	573
42.5	79.17	97.5	270	89.17	118.33	167.5		48.5	108	708
42.52	81.67	84.17	169.17	130	138.33	90.83		48.52	120	953
42.54	70	123.33	219.17	75.83	134.17	133.33		48.54	139	962
42.56	125	80	170.83	95	120.83	165.83		48.56	154	858
42.58	114.17	59.17	135	63.33	84.17	81.67		48.58	156	690
42.6	100.83	88.33	110.83	116.67	72.5	150.83		48.6	178	625
42.62	108.33	138.33	69.17	137.5	81.67	101.67		48.62	167	591
42.64	170	103.33	129.17	100	104.17	46.67		48.64	218	582
42.66	154.17	101.67	109.17	80	95	118.33		48.66	233	557
42.68	137.5	77.5	104.17	116.67	40.83	81.67		48.68	256	534
42.7	85	53.33	123.33	110	86.67	118.33		48.7	278	427
42.72	119.17	81.67	170.83	100.83	65.83	100		48.72	297	333
42.74	133.33	56.67	164.17	145.83	110.83	206.67		48.74	288	250
42.76	125.83	67.5	108.33	220	75.83	109.17		48.76	296	156
42.78	174.17	107.5	120	230	54.17	65		48.78	310	123
42.8	154.17	82.5	108.33	144.17	125.83	176.67		48.8	276	99
42.82	112.5	76.67	105	105	84.17	118.33		48.82	264	101
42.84	94.17	107.5	118.33	97.5	129.17	52.5		48.84	269	84
42.86	68.33	115	194.17	138.33	67.5	106.67		48.86	295	90
42.88	125.83	65.83	180.83	126.67	100.83	60.83		48.88	248	72
42.9	87.5	87.5	280.83	150.83	70.83	76.67		48.9	218	74
42.92	80.83	55	437.5	111.67	103.33	121.67		48.92	192	53
42.94	89.17	94.17	690	76.67	51.67	37.5		48.94	181	60
42.96	60.83	111.67	842.5	66.67	51.67	81.67		48.96	166	55
42.98	65.83	55	941.67	60.83	70	71.67		48.98	141	41
43	112.5	45	785.83	86.67	52.5	103.33		49	131	55
43.02	60.83	35.83	637.5	115	49.17	110		49.02	130	56
43.04	96.67	154.17	488.33	65.83	67.5	71.67		49.04	108	53
43.06	120.83	86.67	452.5	89.17	117.5	45.83		49.06	95	58
43.08	93.33	77.5	510.83	204.17	49.17	69.17		49.08	100	57
43.1	97.5	89.17	515.83	130.83	90.83	55		49.1	101	53
43.12	96.67	105	406.67	170	139.17	112.5		49.12	89	55
43.14	91.67	77.5	251.67	103.33	85	95		49.14	84	45
43.16	86.67	108.33	148.33	115	81.67	103.33		49.16	76	54
43.18	119.17	85.83	80	73.33	75	77.5		49.18	89	62
43.2	104.17	123.33	143.33	85.83	97.5	80.83		49.2	66	46
43.22	124.17	41.67	110	88.33	119.17	19.17		49.22	69	42
43.24	119.17	88.33	105	53.33	88.33	106.67		49.24	72	44
43.26	119.17	105.83	73.33	109.17	90.83	55.83		49.26	81	42
43.28	102.5	94.17	107.5	78.33	96.67	61.67		49.28	71	50
43.3	106.67	34.17	81.67	99.17	73.33	83.33		49.3	73	45
43.32	86.67	113.33	63.33	122.5	78.33	53.33		49.32	72	38
43.34	95	80	135.83	115.83	69.17	50.83		49.34	69	40
43.36	71.67	57.5	50.83	88.33	139.17	88.33		49.36	73	41
43.38	208.33	65	77.5	102.5	78.33	52.5		49.38	85	34
43.4	74.17	140	85.83	88.33	85.83	79.17		49.4	63	36
43.42	61.67	60	140	98.33	68.33	73.33		49.42	51	62
43.44	100	67.5	73.33	40.83	142.5	81.67		49.44	69	39
43.46	80.83	119.17	140.83	105.83	58.33	96.67		49.46	91	42
43.48	77.5	65.83	55.83	74.17	70.83	53.33		49.48	57	53
43.5	112.5	90	116.67	62.5	91.67	50		49.5	66	48
43.52	75.83	67.5	70.83	111.67	110	60		49.52	83	41
43.54	177.5	70.83	50	91.67	85.83	84.17		49.54	67	55
43.56	82.5	101.67	87.5	112.5	142.5	74.17		49.56	71	49
43.58	96.67	127.5	88.33	67.5	36.67	127.5		49.58	88	38
43.6	125	100.83	155	95.83	76.67	84.17		49.6	86	55
43.62	103.33	133.33	90.83	80.83	75	71.67		49.62	71	39
43.64	100.83	75.83	75.83	93.33	65.83	96.67		49.64	89	38
43.66	103.33	98.33	83.33	137.5	69.17	113.33		49.66	89	57
43.68	116.67	80.83	84.17	69.17	117.5	88.33		49.68	107	48
43.7	130.83	97.5	124.17	62.5	69.17	73.33		49.7	103	33
43.72	123.33	86.67	92.5	119.17	123.33	55		49.72	110	39
43.74	71.67	140	75	172.5	98.33	70		49.74	119	54
43.76	84.17	150.83	122.5	151.67	74.17	88.33		49.76	121	55
43.78	54.17	80.83	92.5	45.83	85	75.83		49.78	106	48
43.8	91.67	82.5	78.33	80	42.5	73.33		49.8	113	57
43.82	50	89.17	74.17	100.83	120.83	89.17		49.82	142	58
43.84	53.33	71.67	70.83	74.17	104.17	124.17		49.84	117	60
43.86	98.33	44.17	81.67	78.33	42.5	101.67		49.86	98	55
43.88	64.17	76.67	83.33	65	59.17	101.67		49.88	89	76
43.9	61.67	112.5	51.67	109.17	83.33	79.17		49.9	86	84
43.92	136.67	124.17	72.5	97.5	74.17	95		49.92	97	93
[truncated: 1,804 more rows]

## Sheet: SI Data - Raman spectra
Paint				Paint							Substrate
GcSi-1-20sec-3-1-curve				GcSi-1-20 sec-3-1			Hematite reference				GcSi-1-20 sec - 3- 002				Quartz reference				Calcite reference				GcSi-1-10sec-002				10sec-001
#Wave	#Intensity			#Wave	#Intensity		wavenumber	intensity			#Wave	#Intensity			wavenumber	intensity			wavenumber	intensity			#Wave	#Intensity			#Wave	#Intensity
1800.71	3.87041			1800.71	11383.8		134.26	284.221			1301.41	7862.2	37862.2		120.315	898.632	22898.6		117.912	382.227	114.668		3201.04	481.198			3201.04	1220.32
1799.85	3.88163			1799.85	11498.3		136.188	294.548			1300.48	8058.95	38059		122.243	1083.63	23083.6		119.84	494.949	148.485		3200.4	504.296			3200.4	1154.88
1799	3.89291			1799	11449.6		138.117	304.328			1299.55	7825.96	37826		124.172	1240.77	23240.8		121.769	617.025	185.108		3199.75	504.225			3199.75	1108.53
1798.15	3.90425			1798.15	11474.3		140.045	312.22			1298.62	7884.03	37884		126.1	1300.71	23300.7		123.697	745.011	223.503		3199.1	492.609			3199.1	1181.49
1797.3	3.91565			1797.3	11598.7		141.973	316.924			1297.69	7812.78	37812.8		128.029	1295.38	23295.4		125.626	881.556	264.467		3198.45	450.212			3198.45	1112.06
1796.45	3.92709			1796.45	11248		143.902	318.627			1296.77	7803.5	37803.5		129.957	1254.6	23254.6		127.554	931.764	279.529		3197.8	450.149			3197.8	1134.99
1795.59	3.9386			1795.59	11483.8		145.83	321.365			1295.84	7796.91	37796.9		131.886	1169.88	23169.9		129.483	968.215	290.464		3197.15	465.474			3197.15	1077.13
1794.74	3.95018			1794.74	11455.7		147.759	325.192			1294.91	7889.96	37890		133.814	1044.28	23044.3		131.411	1023.07	306.922		3196.5	461.562			3196.5	1142.37
1793.89	3.9618			1793.89	11483.3		149.687	329.966			1293.98	7826.83	37826.8		135.743	936.186	22936.2		133.34	1088.15	326.444		3195.85	488.418			3195.85	1184.51
1793.04	3.97348			1793.04	11730.8		151.616	336.082			1293.05	7887.54	37887.5		137.671	856.964	22857		135.268	1138.97	341.691		3195.2	426.826			3195.2	1126.67
1792.18	3.98523			1792.18	11512.1		153.544	346.063			1292.12	7864.8	37864.8		139.6	795.279	22795.3		137.196	1262.28	378.683		3194.55	442.145			3194.55	1191.87
1791.33	3.99702			1791.33	11322.9		155.473	352.895			1291.19	7737.1	37737.1		141.528	739.075	22739.1		139.125	1364.38	409.313		3193.9	415.173			3193.9	1114.82
1790.48	4.00889			1790.48	11485.2		157.401	353.789			1290.27	7854.31	37854.3		143.457	684.522	22684.5		141.054	1546.57	463.97		3193.25	499.676			3193.25	1145.41
1789.62	4.02081			1789.62	11474.7		159.33	343.919			1289.34	7836.96	37837		145.385	637.964	22638		142.982	1937.29	581.187		3192.6	453.488			3192.6	1126.03
1788.77	4.0328			1788.77	11511.1		161.258	338.844			1288.41	7857.27	37857.3		147.314	599.497	22599.5		144.91	2602.85	780.854		3191.95	518.749			3191.95	1314.16
1787.92	4.04484			1787.92	11611.9		163.186	342.347			1287.48	7818.41	37818.4		149.242	565.879	22565.9		146.839	3418.88	1025.66		3191.29	530.202			3191.29	1221.77
1787.06	4.05695			1787.06	11662.8		165.115	350.334			1286.55	7922.09	37922.1		151.171	545.746	22545.7		148.767	4433.73	1330.12		3190.64	503.238			3190.64	1198.55
1786.21	4.06912			1786.21	11760.6		167.043	355.583			1285.62	7746.11	37746.1		153.099	542.12	22542.1		150.696	6048.73	1814.62		3189.99	503.167			3189.99	1240.63
1785.35	4.08135			1785.35	11445.7		168.972	355.773			1284.69	7817.5	37817.5		155.027	549.489	22549.5		152.624	7120.79	2136.24		3189.34	491.575			3189.34	1148.29
1784.5	4.09365			1784.5	11356.1		170.9	354.491			1283.76	7673.84	37673.8		156.956	557.59	22557.6		154.553	7290.72	2187.22		3188.69	503.026			3188.69	1217.25
1783.64	4.10601			1783.64	11506.6		172.829	352.946			1282.83	7850.03	37850		158.884	563.572	22563.6		156.481	6736.42	2020.93		3188.04	476.08			3188.04	1243.95
1782.79	4.11844			1782.79	11335.2		174.757	350.157			1281.9	7692.98	37693		160.813	574.088	22574.1		158.41	5973.21	1791.96		3187.39	529.757			3187.39	1224.58
1781.94	4.13092			1781.94	11269.1		176.686	348.729			1280.97	7909.41	37909.4		162.741	590.172	22590.2		160.338	4782.76	1434.83		3186.74	483.624			3186.74	1124.62
1781.08	4.14347			1781.08	11653.6		178.614	349.866			1280.04	7784.63	37784.6		164.67	610.697	22610.7		162.267	3530.24	1059.07		3186.08	483.556			3186.08	1197.38
1780.23	4.15609			1780.23	11379.8		180.543	352.882			1279.11	7555.14	37555.1		166.598	640.425	22640.4		164.195	2603.68	781.103		3185.43	495			3185.43	1158.84
1779.37	4.16878			1779.37	11436.6		182.471	355.524			1278.17	7750.02	37750		168.527	680.452	22680.5		166.124	2034.01	610.203		3184.78	456.564			3184.78	1220.06
1778.52	4.18152			1778.52	11332.5		184.4	357.538			1277.24	7866.96	37867		170.455	729.783	22729.8		168.052	1642.05	492.614		3184.13	479.517			3184.13	1173.86
1777.66	4.19434			1777.66	11605.6		186.328	359.182			1276.31	7782.53	37782.5		172.384	784.412	22784.4		169.981	1362.08	408.625		3183.48	498.627			3183.48	1284.92
1776.81	4.20723			1776.81	11659.4		188.257	360.663			1275.38	7759.86	37759.9		174.312	844.826	22844.8		171.909	1220.5	366.151		3182.83	498.557			3182.83	1196.54
1775.95	4.22018			1775.95	11494		190.185	362.188			1274.45	7825.76	37825.8		176.241	910.858	22910.9		173.837	1112.14	333.641		3182.17	521.495			3182.17	1207.87
1775.09	4.2332			1775.09	11556.6		192.113	363.445			1273.52	7650.14	37650.1		178.169	981.84	22981.8		175.766	1042.27	312.682		3181.52	460.078			3181.52	1249.88
1774.24	4.24629			1774.24	11478.9		194.042	362.662			1272.58	7721.41	37721.4		180.097	1056.3	23056.3		177.694	1001.58	300.475		3180.87	479.181			3180.87	1150.03
1773.38	4.25944			1773.38	11383.7		195.97	357.952			1271.65	7663.89	37663.9		182.026	1140.39	23140.4		179.623	966.435	289.931		3180.22	436.952			3180.22	1291.69
1772.53	4.27268			1772.53	11440.4		197.899	361.586			1270.72	7708.3	37708.3		183.954	1234.27	23234.3		181.551	936.663	280.999		3179.57	482.879			3179.57	1145.88
1771.67	4.28598			1771.67	11470.8		199.827	374.89			1269.79	7948.47	37948.5		185.883	1338.21	23338.2		183.48	912.831	273.849		3178.91	482.811			3178.91	1172.54
1770.82	4.29934			1770.82	11442.8		201.756	395.722			1268.86	7719.34	37719.3		187.811	1458.92	23458.9		185.408	894.982	268.495		3178.26	501.9			3178.26	1126.4
1769.96	4.31279			1769.96	11671.8		203.684	419.488			1267.92	7645.77	37645.8		189.74	1605.37	23605.4		187.337	886.348	265.904		3177.61	471.184			3177.61	1222.01
1769.1	4.3263			1769.1	11474.4		205.613	442.184			1266.99	7671.4	37671.4		191.668	1761.15	23761.2		189.265	880.082	264.025		3176.96	459.627			3176.96	1260.14
1768.25	4.33989			1768.25	11688.7		207.541	473.958			1266.06	7793.5	37793.5		193.597	1925.38	23925.4		191.194	877.413	263.224		3176.3	471.052			3176.3	1233.16
1767.39	4.35356			1767.39	11371.8		209.47	512.572			1265.12	7687.8	37687.8		195.525	2100.8	24100.8		193.122	877.47	263.241		3175.65	440.352			3175.65	1167.89
1766.53	4.36728			1766.53	11559.7		211.398	542.168			1264.19	7742.88	37742.9		197.454	2263.92	24263.9		195.05	877.651	263.295		3175	547.492			3175	1251.96
1765.67	4.3811			1765.67	11508.4		213.327	618.147			1263.26	7789.9	37789.9		199.382	2422.48	24422.5		196.979	877.006	263.102		3174.34	528.275			3174.34	1247.95
1764.82	4.39497			1764.82	11547.5		215.255	757.392			1262.33	7919.95	37919.9		201.311	2567.81	24567.8		198.907	876.911	263.073		3173.69	463.133			3173.69	1190.37
1763.96	4.40893			1763.96	11437.9		217.184	943.603			1261.39	7755.37	37755.4		203.239	2671.7	24671.7		200.836	878.487	263.546		3173.04	486.03			3173.04	1190.2
1763.1	4.42297			1763.1	11570.3		219.112	1145.96			1260.46	7687.24	37687.2		205.168	2738.82	24738.8		202.764	881.938	264.581		3172.38	482.135			3172.38	1163.25
1762.25	4.43708			1762.25	11591.9		221.041	1449.52			1259.52	7694.09	37694.1		207.096	2763.45	24763.5		204.693	886.25	265.875		3171.73	535.631			3171.73	1216.65
1761.39	4.45126			1761.39	11616.4		222.969	1693.1			1258.59	7775.88	37775.9		209.024	2745.9	24745.9		206.621	890.437	267.131		3171.08	497.302			3171.08	1170.57
1760.53	4.46554			1760.53	11407.7		224.898	1797.01			1257.66	7772.01	37772		210.953	2679.04	24679		208.55	894.255	268.276		3170.42	493.407			3170.42	1139.81
1759.67	4.47988			1759.67	11624.6		226.826	1716.69			1256.72	7661.1	37661.1		212.881	2586.91	24586.9		210.478	901.014	270.304		3169.77	520.108			3169.77	1197.01
1758.81	4.49431			1758.81	11284.8		228.754	1591.93			1255.79	7737.51	37737.5		214.81	2466.75	24466.8		212.407	914.098	274.23		3169.12	523.859			3169.12	1189.2
1757.96	4.5088			1757.96	11347.2		230.683	1378.37			1254.85	7747.02	37747		216.738	2326.35	24326.3		214.335	928.72	278.616		3168.46	531.432			3168.46	1215.79
1757.1	4.52338			1757.1	11700.9		232.611	1118			1253.92	7724.43	37724.4		218.667	2180.48	24180.5		216.264	938.568	281.571		3167.81	500.776			3167.81	1257.67
1756.24	4.53805			1756.24	11696.2		234.54	946.09			1252.98	7672.43	37672.4		220.595	2022.9	24022.9		218.192	940.811	282.243		3167.15	535.105			3167.15	1211.63
1755.38	4.55279			1755.38	11633.3		236.468	911.421			1252.05	7890.51	37890.5		222.524	1869.67	23869.7		220.121	943.811	283.143		3166.5	492.992			3166.5	1200
1754.52	4.56763			1754.52	11538.4		238.397	939.282			1251.11	7774.34	37774.3		224.452	1724.48	23724.5		222.049	950.071	285.021		3165.85	508.208			3165.85	1211.29
1753.66	4.58253			1753.66	11495.9		240.325	1012			1250.18	7679.58	37679.6		226.381	1588.06	23588.1		223.978	959.781	287.934		3165.19	504.316			3165.19	1176.74
1752.8	4.59753			1752.8	11546.6		242.254	1160.95			1249.24	7718.49	37718.5		228.309	1464.89	23464.9		225.906	973.464	292.039		3164.54	515.705			3164.54	1249.15
1751.95	4.6126			1751.95	11559.4		244.182	1261.74			1248.31	7698.6	37698.6		230.238	1359.24	23359.2		227.834	990.441	297.132		3163.88	488.896			3163.88	1184.05
1751.09	4.62777			1751.09	11662.4		246.111	1274.77			1247.37	7785.58	37785.6		232.166	1266.27	23266.3		229.763	1011.79	303.537		3163.23	507.923			3163.23	1225.89
1750.23	4.64302			1750.23	11518.1		248.039	1205.92			1246.44	7805.75	37805.8		234.095	1177.58	23177.6		231.691	1037.79	311.338		3162.57	515.488			3162.57	1114.98
1749.37	4.65835			1749.37	11682.2		249.968	1105.69			1245.5	7596.22	37596.2		236.023	1092.61	23092.6		233.62	1069.19	320.758		3161.92	473.419			3161.92	1168.28
1748.51	4.67377			1748.51	11532.1		251.896	935.125			1244.56	7677.83	37677.8		237.952	1012.13	23012.1		235.548	1104.86	331.458		3161.26	522.979			3161.26	1225.37
1747.65	4.68928			1747.65	11387.9		253.825	759.419			1243.63	7852.88	37852.9		239.88	936.493	22936.5		237.477	1143.34	343.003		3160.61	522.905			3160.61	1232.84
1746.79	4.70487			1746.79	11549		255.753	632.563			1242.69	7782.26	37782.3		241.808	864.994	22865		239.405	1181.45	354.436		3159.95	522.832			3159.95	1263.19
1745.93	4.72056			1745.93	11486.2		257.681	561.124			1241.75	7743.69	37743.7		243.737	800.09	22800.1		241.334	1228.44	368.531		3159.3	526.574			3159.3	1221.04
1745.07	4.73632			1745.07	11531		259.61	512.441			1240.82	7699.8	37699.8		245.665	741.686	22741.7		243.262	1281.23	384.368		3158.64	518.87			3158.64	1110.23
1744.21	4.75219			1744.21	11564.2		261.538	477.679			1239.88	7698.61	37698.6		247.594	690.268	22690.3		245.191	1343.73	403.119		3157.99	564.574			3157.99	1209.26
1743.35	4.76815			1743.35	11608.9		263.467	457.773			1238.94	7766.79	37766.8		249.522	649.084	22649.1		247.119	1421.38	426.413		3157.33	511.096			3157.33	1212.9
1742.49	4.78419			1742.49	11438.7		265.395	444.679			1238.01	7818.95	37819		251.451	620.739	22620.7		249.048	1509.64	452.891		3156.68	511.025			3156.68	1289
1741.63	4.80035			1741.63	11506.7		267.324	439.378			1237.07	7676.38	37676.4		253.379	599.995	22600		250.976	1619.69	485.906		3156.02	510.953			3156.02	1235.44
1740.77	4.81657			1740.77	11551.4		269.252	440.02			1236.13	7725.87	37725.9		255.308	588.942	22588.9		252.905	1754.64	526.393		3155.37	495.631			3155.37	1197.14
1739.91	4.83289			1739.91	11509		271.181	443.72			1235.19	7754.01	37754		257.236	586.925	22586.9		254.833	1902.39	570.718		3154.71	495.562			3154.71	1250.34
1739.04	4.84932			1739.04	11591.5		273.109	448.745			1234.26	7912.78	37912.8		259.165	584.774	22584.8		256.762	2102.35	630.706		3154.05	545.042			3154.05	1196.8
1738.18	4.86584			1738.18	11720.4		275.038	460.513			1233.32	7623.67	37623.7		261.093	585.427	22585.4		258.69	2344.07	703.22		3153.4	518.288			3153.4	1192.83
1737.32	4.88245			1737.32	11561.9		276.966	479.546			1232.38	7774.41	37774.4		263.022	583.875	22583.9		260.618	2639.08	791.724		3152.74	529.647			3152.74	1112.64
1736.46	4.89916			1736.46	11554.4		278.895	506.657			1231.44	7818.52	37818.5		264.95	572.082	22572.1		262.547	3048.42	914.526		3152.08	502.904			3152.08	1253.45
1735.6	4.91596			1735.6	11483		280.823	540.995			1230.5	7620.15	37620.1		266.878	544.619	22544.6		264.475	3488.51	1046.55		3151.43	537.117			3151.43	1184.71
1734.74	4.93286			1734.74	11730.8		282.752	582.61			1229.57	7571.02	37571		268.807	513.165	22513.2		266.404	4099.89	1229.97		3150.77	514.189			3150.77	1294.99
1733.88	4.94988			1733.88	11731.9		284.68	631.888			1228.63	7569.86	37569.9		270.735	479.726	22479.7		268.332	4991.73	1497.52		3150.12	536.966			3150.12	1302.43
1733.01	4.96698			1733.01	11669.2		286.608	689.208			1227.69	7792.39	37792.4		272.664	444.737	22444.7		270.261	6111.62	1833.49		3149.46	491.198			3149.46	1218.48
1732.15	4.98419			1732.15	11632.7		288.537	767.019			1226.75	7719.3	37719.3		274.592	411.027	22411		272.189	7558.99	2267.7		3148.8	540.623			3148.8	1168.81
1731.29	5.0015			1731.29	11436.7		290.465	836.171			1225.81	7630.25	37630.3		276.521	376.96	22377		274.118	9722.15	2916.64		3148.15	540.547			3148.15	1248.59
1730.43	5.01891			1730.43	11507.4		292.394	896.074			1224.87	7682.31	37682.3		278.449	345.533	22345.5		276.046	12479.9	3743.97		3147.49	490.992			3147.49	1259.83
1729.57	5.03643			1729.57	11508.6		294.322	946.528			1223.93	7846.15	37846.1		280.378	318.204	22318.2		277.975	14486.9	4346.06		3146.83	506.145			3146.83	1153.1
1728.7	5.05404			1728.7	11637.3		296.251	964.093			1222.99	7871.55	37871.5		282.306	294.683	22294.7		279.903	15977.4	4793.21		3146.17	502.269			3146.17	1278.5
1727.84	5.07176			1727.84	11629.8		298.179	931.028			1222.05	7705.37	37705.4		284.235	274.608	22274.6		281.832	16645.4	4993.63		3145.52	467.958			3145.52	1167.99
1726.98	5.0896			1726.98	11625.1		300.108	868.634			1221.11	7627.03	37627		286.163	257.886	22257.9		283.76	15981.5	4794.44		3144.86	521.148			3144.86	1186.85
1726.11	5.10755			1726.11	11765.3		302.036	799.846			1220.17	7623.2	37623.2		288.092	244.276	22244.3		285.688	13694.1	4108.24		3144.2	494.451			3144.2	1255.14
1725.25	5.12558			1725.25	11566.6		303.965	707.611			1219.23	7637.98	37638		290.02	233.667	22233.7		287.617	11276.4	3382.91		3143.55	521.002			3143.55	1197.92
1724.39	5.14373			1724.39	11628.6		305.893	626.276			1218.29	7703.28	37703.3		291.949	228.427	22228.4		289.545	9018.99	2705.7		3142.89	505.719			3142.89	1197.76
1723.53	5.162			1723.53	11626.8		307.822	565.286			1217.35	7683.48	37683.5		293.877	224.172	22224.2		291.474	6893.79	2068.14		3142.23	494.243			3142.23	1197.59
1722.66	5.18037			1722.66	11573		309.75	524.964			1216.41	7528.12	37528.1		295.805	217.906	22217.9		293.402	5232.09	1569.63		3141.57	494.173			3141.57	1205.02
1721.8	5.19887			1721.8	11689.9		311.678	491.585			1215.47	7734.27	37734.3		297.734	208.898	22208.9		295.331	4129.86	1238.96		3140.92	490.303			3140.92	1208.65
1720.93	5.21746			1720.93	11653.4		313.607	465.549			1214.53	7594.89	37594.9		299.662	200.251	22200.3		297.259	3366.03	1009.81		3140.26	509.236			3140.26	1155.28
1720.07	5.23619			1720.07	11509.9		315.535	445.615			1213.59	7535.26	37535.3		301.591	192.034	22192		299.188	2784.74	835.421		3139.6	531.963			3139.6	1326.11
1719.21	5.255			1719.21	11696.2		317.464	431.084			1212.65	7629.74	37629.7		303.519	184.578	22184.6		301.116	2413.19	723.957		3138.94	490.097			3138.94	1234.74
1718.34	5.27395			1718.34	11651.1		319.392	426.694			1211.71	7639.19	37639.2		305.448	178.901	22178.9		303.045	2135.08	640.525		3138.28	471.035			3138.28	1261.16
1717.48	5.29301			1717.48	11600.1		321.321	423.188			1210.77	7762.83	37762.8		307.376	175.165	22175.2		304.973	1924.2	577.26		3137.63	535.537			3137.63	1268.58
1716.61	5.31219			1716.61	11699.6		323.249	418.761			1209.83	7607.62	37607.6		309.305	172.905	22172.9		306.902	1784.68	535.403		3136.97	489.891			3136.97	1150.67
1715.75	5.33148			1715.75	11660.3		325.178	413.588			1208.88	7553.35	37553.3		311.233	171.637	22171.6		308.83	1666.91	500.074		3136.31	558.169			3136.31	1287.21
1714.88	5.35091			1714.88	11392.5		327.106	409.633			1207.94	7663.67	37663.7		313.162	171.197	22171.2		310.759	1578.76	473.627		3135.65	531.515			3135.65	1256.65
1714.02	5.37043			1714.02	11705.9		329.035	408.5			1207	7659.84	37659.8		315.09	172.453	22172.5		312.687	1507.37	452.212		3134.99	512.46			3134.99	1180.56
1713.16	5.3901			1713.16	11938.3		330.963	408.358			1206.06	7634.77	37634.8		317.019	175.348	22175.3		314.615	1441.5	432.451		3134.33	523.775			3134.33	1244.91
1712.29	5.40989			1712.29	11659.1		332.892	407.638			1205.12	7646.86	37646.9		318.947	179.955	22180		316.544	1380.08	414.025		3133.67	508.522			3133.67	1233.35
1711.42	5.4298			1711.42	11377		334.82	404.735			1204.17	7653.64	37653.6		320.876	186.45	22186.4		318.472	1328.31	398.492		3133.02	565.366			3133.02	1244.56
1710.56	5.44982			1710.56	11528.4		336.749	403.149			1203.23	7615.32	37615.3		322.804	196.905	22196.9		320.401	1288.72	386.615		3132.36	500.791			3132.36	1308.89
1709.69	5.46998			1709.69	11428.5		338.677	404.721			1202.29	7717.58	37717.6		324.733	205.889	22205.9		322.329	1262.01	378.603		3131.7	489.341			3131.7	1259.39
1708.83	5.49025			1708.83	11799.4		340.606	408.83			1201.34	7631.54	37631.5		326.661	211.27	22211.3		324.258	1236.46	370.937		3131.04	557.543			3131.04	1293.35
1707.96	5.51066			1707.96	11552.1		342.534	411.594			1200.4	7786.78	37786.8		328.589	212.081	22212.1		326.186	1209.88	362.962		3130.38	530.918			3130.38	1228.7
1707.1	5.53121			1707.1	11764		344.462	409.932			1199.46	7698.1	37698.1		330.518	213.062	22213.1		328.115	1186.21	355.862		3129.72	530.844			3129.72	1239.9
1706.23	5.55189			1706.23	11490.9		346.391	407.79			1198.52	7728.72	37728.7		332.446	210.495	22210.5		330.043	1167.62	350.287		3129.06	530.769			3129.06	1205.6
1705.37	5.57267			1705.37	11740.3		348.319	408.743			1197.57	7687.78	37687.8		334.375	210.494	22210.5		331.972	1156.5	346.949		3128.4	481.416			3128.4	1213.02
1704.5	5.59361			1704.5	11432.6		350.248	415.719			1196.63	7779.33	37779.3		336.303	216.764	22216.8		333.9	1146.41	343.923		3127.74	515.46			3127.74	1209.06
1703.63	5.61468			1703.63	11647.3		352.176	421.47			1195.69	7497.31	37497.3		338.232	230.036	22230		335.829	1135.13	340.539		3127.08	530.546			3127.08	1246.78
1702.77	5.6359			1702.77	11804.3		354.105	422.745			1194.74	7583.56	37583.6		340.16	249.407	22249.4		337.757	1123.06	336.918		3126.42	530.471			3126.42	1155.67
1701.9	5.65723			1701.9	11661.1		356.033	420.784			1193.8	7690.98	37691		342.089	274.549	22274.5		339.686	1114.23	334.268		3125.76	503.877			3125.76	1223.7
1701.03	5.67872			1701.03	11619		357.962	421.566			1192.85	7838.08	37838.1		344.017	305.877	22305.9		341.614	1109.46	332.838		3125.1	511.382			3125.1	1227.32
1700.17	5.70033			1700.17	11738.4		359.89	428.409			1191.91	7601.23	37601.2		345.946	342.206	22342.2		343.543	1107.35	332.205		3124.44	496.161			3124.44	1295.32
1699.3	5.72209			1699.3	11554.9		361.819	436.702			1190.96	7687.41	37687.4		347.874	388.853	22388.9		345.471	1107.04	332.112		3123.78	522.6			3123.78	1264.84
1698.43	5.74399			1698.43	11835.8		363.747	443.029			1190.02	7667.7	37667.7		349.803	434.991	22435		347.399	1110.7	333.21		3123.12	530.099			3123.12	1192.72
1697.57	5.76604			1697.57	11416		365.676	445.578			1189.08	7616.23	37616.2		351.731	477.373	22477.4		349.328	1112.4	333.721		3122.46	507.309			3122.46	1245.56
1696.7	5.78822			1696.7	11665		367.604	450.236			1188.13	7556.85	37556.8		353.659	523.818	22523.8		351.256	1109.6	332.879		3121.8	503.453			3121.8	1234.03
1695.83	5.81054			1695.83	11643.1		369.533	459.761			1187.19	7756.74	37756.7		355.588	548.763	22548.8		353.185	1103.53	331.06		3121.14	488.243			3121.14	1211.14
1694.96	5.83304			1694.96	11719.1		371.461	472.843			1186.24	7657.67	37657.7		357.516	543.282	22543.3		355.113	1100.92	330.277		3120.48	495.743			3120.48	1245.03
1694.1	5.85565			1694.1	11654		373.389	485.45			1185.29	7566.57	37566.6		359.445	517.069	22517.1		357.042	1105.91	331.772		3119.82	503.241			3119.82	1218.37
1693.23	5.87843			1693.23	11683.9		375.318	494.866			1184.35	7708.2	37708.2		361.373	487.189	22487.2		358.97	1110.84	333.252		3119.16	533.436			3119.16	1263.6
1692.36	5.90137			1692.36	11644.7		377.246	505.463			1183.4	7524.57	37524.6		363.302	450.445	22450.4		360.899	1111.34	333.401		3118.5	586.319			3118.5	1229.38
1691.49	5.92445			1691.49	11631.5		379.175	519.455			1182.46	7563.06	37563.1		365.23	413.185	22413.2		362.827	1103.43	331.03		3117.84	506.811			3117.84	1210.29
1690.62	5.94768			1690.62	11770.8		381.103	536.175			1181.51	7643.83	37643.8		367.159	377.604	22377.6		364.756	1097.07	329.122		3117.17	506.74			3117.17	1266.85
1689.75	5.97106			1689.75	11596.3		383.032	557.331			1180.57	7647.94	37647.9		369.087	342.519	22342.5		366.684	1091.72	327.517		3116.51	518.012			3116.51	1198.61
1688.89	5.99459			1688.89	11738.5		384.96	579.768			1179.62	7604.48	37604.5		371.016	313.43	22313.4		368.613	1088.54	326.562		3115.85	521.72			3115.85	1300.52
1688.02	6.01831			1688.02	11848.9		386.889	606.144			1178.67	7719.55	37719.5		372.944	289.488	22289.5		370.541	1089.66	326.898		3115.19	506.526			3115.19	1217.17
1687.15	6.04215			1687.15	11654.4		388.817	647.922			1177.73	7654.96	37655		374.873	272.844	22272.8		372.469	1098.85	329.654		3114.53	529.132			3114.53	1311.49
1686.28	6.06618			1686.28	11560.5		390.746	700.871			1176.78	7571.9	37571.9		376.801	262.875	22262.9		374.398	1108.53	332.559		3113.87	517.721			3113.87	1224.39
1685.41	6.09037			1685.41	11705.5		392.674	772.357			1175.83	7726.53	37726.5		378.73	260.493	22260.5		376.326	1115.37	334.611		3113.21	517.648			3113.21	1265.78
1684.54	6.11471			1684.54	11614.6		394.603	864.967			1174.89	7545.8	37545.8		380.658	264.244	22264.2		378.255	1118.86	335.657		3112.54	513.797			3112.54	1231.6
1683.67	6.13922			1683.67	11834.3		396.531	975.657			1173.94	7571.03	37571		382.587	275.507	22275.5		380.183	1119.84	335.952		3111.88	547.722			3111.88	1291.87
1682.8	6.16392			1682.8	11527.7		398.459	1118.21			1172.99	7662.24	37662.2		384.515	293.011	22293		382.112	1116.64	334.993		3111.22	536.314			3111.22	1189.71
1681.93	6.18876			1681.93	11574.8		400.388	1321.15			1172.05	7695.37	37695.4		386.443	310.393	22310.4		384.04	1111.14	333.342		3110.56	464.489			3110.56	1227.31
1681.06	6.21379			1681.06	11900.8		402.316	1552.88			1171.1	7633.49	37633.5		388.372	329.244	22329.2		385.969	1106.63	331.99		3109.9	490.854			3109.9	1215.81
1680.19	6.23896			1680.19	11847.3		404.245	1771.93			1170.15	7574.27	37574.3		390.3	345.631	22345.6		387.897	1102.77	330.832		3109.23	547.414			3109.23	1272.27
1679.32	6.26433			1679.32	11515		406.173	2036.48			1169.2	7549.36	37549.4		392.229	358.673	22358.7		389.826	1100.4	330.12		3108.57	528.463			3108.57	1253.21
1678.45	6.28987			1678.45	11820.7		408.102	2230.66			1168.25	7627.31	37627.3		394.157	368.817	22368.8		391.754	1100.06	330.019		3107.91	532.163			3107.91	1253.04
1677.58	6.31559			1677.58	11658.1		410.03	2317.93			1167.31	7750.07	37750.1		396.086	375.258	22375.3		393.683	1102.96	330.887		3107.25	509.447			3107.25	1358.52
1676.71	6.34147			1676.71	11774.1		411.959	2302.6			1166.36	7545.86	37545.9		398.014	376.709	22376.7		395.611	1104.51	331.354		3106.58	520.694			3106.58	1320.6
1675.84	6.36757			1675.84	11743.6		413.887	2209.37			1165.41	7710.77	37710.8		399.943	373.833	22373.8		397.54	1104.06	331.219		3105.92	562.12			3105.92	1271.37
1674.97	6.39381			1674.97	11799.3		415.816	1974.91			1164.46	7598.87	37598.9		401.871	368.226	22368.2		399.468	1102.75	330.826		3105.26	486.599			3105.26	1244.79
1674.1	6.42026			1674.1	11541.9		417.744	1691.27			1163.51	7853.33	37853.3		403.8	357.227	22357.2		401.397	1101.95	330.586		3104.6	539.333			3104.6	1350.22
1673.23	6.4469			1673.23	11812.9		419.673	1434.83			1162.56	7854.75	37854.7		405.728	346.809	22346.8		403.325	1101.94	330.583		3103.93	535.486			3103.93	1308.55
1672.36	6.47371			1672.36	11730.8		421.601	1192.56			1161.62	7866.71	37866.7		407.657	337.453	22337.5		405.253	1102.7	330.811		3103.27	490.165			3103.27	1251.81
1671.49	6.50071			1671.49	11795		423.53	992.135			1160.67	7754.86	37754.9		409.585	329.61	22329.6		407.182	1104.33	331.298		3102.61	576.805			3102.61	1229.01
1670.62	6.5279			1670.62	11750.2		425.458	850.147			1159.72	7887.98	37888		411.514	330.57	22330.6		409.11	1107.03	332.11		3101.94	493.796			3101.94	1247.68
1669.75	6.55528			1669.75	11955		427.387	758.251			1158.77	7781.42	37781.4		413.442	340.621	22340.6		411.039	1110.5	333.15		3101.28	478.651			3101.28	1228.66
1668.87	6.58288			1668.87	11806.9		429.315	685.289			1157.82	7711.76	37711.8		415.37	359.258	22359.3		412.967	1114.59	334.378		3100.62	512.499			3100.62	1205.88
1668	6.61064			1668	11787.9		431.243	638.391			1156.87	7536.83	37536.8		417.299	383.433	22383.4		414.896	1119.48	335.843		3099.95	576.481			3099.95	1239.62
1667.13	6.63863			1667.13	11703		433.172	603.587			1155.92	7614.62	37614.6		419.227	413.641	22413.6		416.824	1124.64	337.391		3099.29	519.89			3099.29	1224.38
1666.26	6.66681			1666.26	11775.8		435.1	574.119			1154.97	7584.5	37584.5		421.156	453.698	22453.7		418.753	1128.65	338.595		3098.63	538.651			3098.63	1265.64
1665.39	6.69519			1665.39	11685.1		437.029	552.415			1154.02	7575.43	37575.4		423.084	493.799	22493.8		420.681	1135.47	340.641		3097.96	519.744			3097.96	1291.83
1664.51	6.72377			1664.51	11924.1		438.957	533.343			1153.07	7608.46	37608.5		425.013	543.58	22543.6		422.61	1148.1	344.43		3097.3	489.545			3097.3	1269.05
1663.64	6.75256			1663.64	11882.2		440.886	517.896			1152.12	7749.33	37749.3		426.941	622.065	22622.1		424.538	1165.03	349.508		3096.63	568.545			3096.63	1227.46
1662.77	6.78155			1662.77	11877.6		442.814	505.231			1151.17	7642.93	37642.9		428.87	731.624	22731.6		426.467	1176.23	352.87		3095.97	489.407			3095.97	1276.22
1661.9	6.81077			1661.9	11958.9		444.743	493.361			1150.22	7604.93	37604.9		430.798	854.252	22854.3		428.395	1179.24	353.771		3095.31	500.631			3095.31	1272.28
1661.02	6.84021			1661.02	11908.4		446.671	480.855			1149.27	7598.49	37598.5		432.727	997.617	22997.6		430.324	1178.38	353.514		3094.64	575.833			3094.64	1287.16
1660.15	6.86982			1660.15	11749		448.6	471.19			1148.32	7628.86	37628.9		434.655	1157.85	23157.8		432.252	1174.95	352.484		3093.98	583.278			3093.98	1219.24
1659.28	6.89968			1659.28	11893.3		450.528	466.302			1147.36	7824.81	37824.8		436.584	1290.1	23290.1		434.18	1167.18	350.155		3093.31	598.246			3093.31	1256.69
1658.41	6.92976			1658.41	11651		452.457	468.251			1146.41	7637.01	37637		438.512	1363.73	23363.7		436.109	1163.53	349.059		3092.65	541.732			3092.65	1286.61
1657.53	6.96009			1657.53	11841.1		454.385	468.686			1145.46	7811.88	37811.9		440.44	1439.24	23439.2		438.037	1168.59	350.578		3091.98	537.894			3091.98	1293.96
1656.66	6.9906			1656.66	11719		456.313	466.049			1144.51	7589.99	37590		442.369	1534.57	23534.6		439.966	1178.14	353.442		3091.32	564.145			3091.32	1308.82
1655.79	7.02133			1655.79	11894.7		458.242	462.747			1143.56	7583.56	37583.6		444.298	1637.94	23637.9		441.894	1182.13	354.64		3090.66	511.42			3090.66	1308.63
1654.91	7.05232			1654.91	11787.1		460.171	460.981			1142.61	7540.36	37540.4		446.226	1819.63	23819.6		443.823	1176.3	352.891		3089.99	485.029			3089.99	1300.93
1654.04	7.08354			1654.04	11965.5		462.099	461.3			1141.65	7646.86	37646.9		448.154	2086.7	24086.7		445.751	1171.73	351.518		3089.33	526.314			3089.33	1266.91
1653.17	7.11496			1653.17	11786.4		464.027	462.243			1140.7	7446.13	37446.1		450.083	2440.98	24441		447.68	1173.4	352.02		3088.66	552.551			3088.66	1232.9
1652.29	7.14663			1652.29	12107.8		465.956	462.321			1139.75	7528.99	37529		452.011	2906.02	24906		449.608	1181.81	354.542		3088	556.232			3088	1191.39
1651.42	7.17858			1651.42	12151.7		467.884	461.844			1138.8	7543.57	37543.6		453.94	3518.18	25518.2		451.537	1190.07	357.022		3087.33	541.123			3087.33	1266.38
1650.54	7.21073			1650.54	11858.2		469.813	465.119			1137.84	7623.76	37623.8		455.868	4186.53	26186.5		453.465	1200.47	360.14		3086.66	541.047			3086.66	1258.68
1649.67	7.24312			1649.67	12059.4		471.741	473.795			1136.89	7549.1	37549.1		457.797	4995.97	26996		455.394	1209.48	362.845		3086	529.7			3086	1314.86
1648.79	7.27578			1648.79	11711.7		473.67	484.648			1135.94	7621.4	37621.4		459.725	5878.25	27878.2		457.322	1211.73	363.519		3085.33	525.87			3085.33	1352.24
1647.92	7.30869			1647.92	11907.2		475.598	496.035			1134.99	7701.53	37701.5		461.654	6613.06	28613.1		459.25	1203.44	361.032		3084.67	540.818			3084.67	1306.98
1647.04	7.34181			1647.04	11976.8		477.527	507.941			1134.03	7553.47	37553.5		463.582	7243.15	29243.1		461.179	1198.24	359.472		3084	525.722			3084	1299.28
1646.17	7.37521			1646.17	12049.3		479.455	520.276			1133.08	7693.9	37693.9		465.511	7705.22	29705.2		463.108	1201.52	360.454		3083.34	518.138			3083.34	1355.42
1645.29	7.40887			1645.29	12050.4		481.384	530.112			1132.13	7590.46	37590.5		467.439	7790.15	29790.2		465.036	1211.65	363.495		3082.67	514.312			3082.67	1257.62
1644.42	7.44282			1644.42	12157.1		483.312	540.618			1131.17	7526.36	37526.4		469.368	7442.03	29442		466.964	1221.09	366.326		3082	517.993			3082	1249.94
1643.54	7.47698			1643.54	12012.5		485.24	558.61			1130.22	7454.43	37454.4		471.296	6979.39	28979.4		468.893	1226.37	367.911		3081.34	551.697			3081.34	1279.79
1642.67	7.51141			1642.67	12119.2		487.169	581.131			1129.26	7495.2	37495.2		473.224	6345.9	28345.9		470.821	1232.9	369.871		3080.67	521.6			3080.67	1287.11
1641.79	7.54613			1641.79	12114.5		489.098	613.508			1128.31	7541.21	37541.2		475.153	5556.36	27556.4		472.75	1245.11	373.531		3080	491.51			3080	1268.17
1640.92	7.58113			1640.92	11864.3		491.026	663.526			1127.36	7602.92	37602.9		477.081	4820.56	26820.6		474.678	1264.22	379.265		3079.34	498.944			3079.34	1335.52
1640.04	7.61639			1640.04	11928.1		492.954	729.887			1126.4	7541.49	37541.5		479.01	4154.07	26154.1		476.607	1280.05	384.016		3078.67	480.119			3078.67	1237.81
1639.16	7.65192			1639.16	11894.9		494.883	788.213			1125.45	7556.04	37556		480.938	3550.7	25550.7		478.535	1288.13	386.439		3078.01	521.306			3078.01	1293.89
1638.29	7.68773			1638.29	12027.3		496.811	841.352			1124.49	7588.91	37588.9		482.867	3016.92	25016.9		480.464	1292.06	387.617		3077.34	513.733			3077.34	1267.46
1637.41	7.72381			1637.41	12165.3		498.74	883.212			1123.54	7503.95	37503.9		484.795	2587.68	24587.7		482.392	1297.01	389.102		3076.67	539.906			3076.67	1248.53
1636.54	7.76021			1636.54	12189.1		500.668	907.111			1122.58	7638.92	37638.9		486.724	2243.21	24243.2		484.321	1305.23	391.569		3076.01	502.342			3076.01	1342.08
1635.66	7.79686			1635.66	12044.6		502.597	912.369			1121.63	7713.64	37713.6		488.652	2003.08	24003.1		486.249	1312.38	393.715		3075.34	550.999			3075.34	1289.41
1634.78	7.83383			1634.78	12014.3		504.525	904.156			1120.67	7429.8	37429.8		490.581	1828.39	23828.4		488.178	1317.74	395.321		3074.67	520.939			3074.67	1341.7
1633.91	7.87109			1633.91	12089.5		506.454	876.198			1119.72	7350.15	37350.2		492.509	1695	23695		490.106	1321.25	396.375		3074	588.316			3074	1334.02
1633.03	7.90865			1633.03	11930.9		508.382	834.826			1118.76	7487.67	37487.7		494.438	1617.2	23617.2		492.034	1322.94	396.881		3073.34	532.033			3073.34	1318.84
1632.15	7.9465			1632.15	12023.1		510.311	792.477			1117.81	7609.46	37609.5		496.366	1520.67	23520.7		493.963	1320.47	396.141		3072.67	520.72			3072.67	1311.16
1631.27	7.98465			1631.27	12038.4		512.239	743.899			1116.85	7603.04	37603		498.295	1383.49	23383.5		495.891	1318.1	395.429		3072	558.103			3072	1292.25
1630.4	8.0231			1630.4	12273.1		514.168	699.653			1115.89	7565.26	37565.3		500.223	1239.86	23239.9		497.82	1318.96	395.689		3071.33	505.593			3071.33	1295.81
1629.52	8.06191			1629.52	12106		516.096	664.091			1114.94	7524.86	37524.9		502.151	1106.74	23106.7		499.748	1326.66	397.999		3070.67	561.69			3070.67	1220.74
1628.64	8.10102			1628.64	12240.9		518.024	638.466			1113.98	7583.82	37583.8		504.08	981.722	22981.7		501.677	1332.7	399.809		3070	456.777			3070	1239.29
1627.76	8.1404			1627.76	11863.1		519.953	613.96			1113.02	7509.46	37509.5		506.008	876.91	22876.9		503.605	1334.02	400.205		3069.33	550.302			3069.33	1269.06
1626.89	8.18014			1626.89	11969.5		521.881	587.553			1112.07	7631.13	37631.1		507.937	798.888	22798.9		505.534	1333.58	400.073		3068.66	516.537			3068.66	1287.6
1626.01	8.2202			1626.01	11979.1		523.81	564.561			1111.11	7538.49	37538.5		509.865	743.037	22743		507.462	1338.42	401.527		3068	561.374			3068	1354.78
1625.13	8.26064			1625.13	12145.3		525.738	548.952			1110.15	7618.31	37618.3		511.794	692.807	22692.8		509.391	1352.41	405.723		3067.33	505.166			3067.33	1298.46
1624.25	8.30135			1624.25	12078		527.667	544.398			1109.2	7567.5	37567.5		513.722	646.565	22646.6		511.319	1366.28	409.885		3066.66	467.68			3066.66	1253.38
1623.37	8.34239			1623.37	11805.8		529.595	541.523			1108.24	7639.45	37639.5		515.651	602.575	22602.6		513.248	1376.54	412.963		3065.99	591.065			3065.99	1305.58
1622.5	8.38382			1622.5	11994.6		531.524	539.343			1107.28	7601.71	37601.7		517.579	562.844	22562.8		515.176	1382.31	414.692		3065.32	553.578			3065.32	1316.62
1621.62	8.42558			1621.62	11981.4		533.452	537.74			1106.33	7462.15	37462.1		519.508	523.117	22523.1		517.105	1386.36	415.908		3064.65	516.101			3064.65	1305.21
1620.74	8.46769			1620.74	11894.3		535.381	536.217			1105.37	7552.36	37552.4		521.436	486.094	22486.1		519.033	1385.81	415.743		3063.99	557.161			3063.99	1301.29
1619.86	8.51014			1619.86	12074.5		537.309	533.828			1104.41	7454.61	37454.6		523.365	453.838	22453.8		520.961	1384.94	415.482		3063.32	601.948			3063.32	1293.63
1618.98	8.55295			1618.98	11916.3		539.238	532.337			1103.45	7602.21	37602.2		525.293	426.684	22426.7		522.89	1388.53	416.56		3062.65	545.789			3062.65	1274.75
1618.1	8.59611			1618.1	12105		541.166	532.04			1102.49	7535.8	37535.8		527.222	403.712	22403.7		524.818	1398.14	419.443		3061.98	527.024			3061.98	1278.31
1617.22	8.63963			1617.22	11972.4		543.095	532.669			1101.54	7592.03	37592		529.15	385.099	22385.1		526.747	1406.41	421.924		3061.31	534.424			3061.31	1319.24
1616.34	8.68356			1616.34	11868.3		545.023	535.506			1100.58	7763.02	37763		531.078	369.274	22369.3		528.675	1408.57	422.57		3060.64	541.822			3060.64	1199.48
1615.46	8.72786			1615.46	12085.3		546.952	541.427			1099.62	7560.98	37561		533.007	357.144	22357.1		530.604	1407.16	422.149		3059.97	523.065			3059.97	1352.5
1614.58	8.77248			1614.58	12242.6		548.88	548.839			1098.66	7593.71	37593.7		534.935	347.254	22347.3		532.532	1412.29	423.685		3059.3	530.463			3059.3	1356.04
1613.7	8.81753			1613.7	11999.3		550.808	557.347			1097.7	7548.21	37548.2		536.864	337.846	22337.8		534.461	1429.71	428.914		3058.63	541.593			3058.63	1322.23
1612.82	8.86301			1612.82	11915.1		552.737	568.737			1096.74	7518.36	37518.4		538.792	329.489	22329.5		536.389	1447.88	434.365		3057.96	575.128			3057.96	1213.75
1611.94	8.90882			1611.94	12009.9		554.665	576.349			1095.78	7902.96	37903		540.721	321.11	22321.1		538.318	1463.45	439.036		3057.29	507.834			3057.29	1366.67
1611.06	8.95503			1611.06	12101.8		556.594	574.911			1094.82	7771.43	37771.4		542.649	311.679	22311.7		540.246	1476.5	442.95		3056.62	545.098			3056.62	1381.41
1610.18	9.00168			1610.18	11875.6		558.522	568.512			1093.86	7775.43	37775.4		544.578	301.061	22301.1		542.175	1486.19	445.856		3055.96	511.424			3055.96	1336.42
1609.3	9.04867			1609.3	12052.7		560.451	566.405			1092.91	7808.09	37808.1		546.506	291.069	22291.1		544.103	1488.62	446.586		3055.29	552.41			3055.29	1351.16
1608.42	9.09613			1608.42	11874.8		562.379	570.095			1091.95	8145.52	38145.5		548.435	281.852	22281.9		546.032	1489.61	446.884		3054.62	597.115			3054.62	1309.92
1607.54	9.14399			1607.54	11966.7		564.308	576.895			1090.99	8537.53	38537.5		550.363	274.694	22274.7		547.96	1493.79	448.136		3053.95	600.763			3053.95	1373.17
1606.66	9.19227			1606.66	12044.4		566.236	587.161			1090.03	9536.18	39536.2		552.292	268.825	22268.8		549.888	1507.15	452.145		3053.28	537.253			3053.28	1305.82
1605.78	9.24097			1605.78	11971.6		568.165	600.994			1089.07	11690.6	41690.6		554.22	263.827	22263.8		551.817	1516.76	455.028		3052.61	529.716			3052.61	1305.64
1604.9	9.29014			1604.9	12032.2		570.093	614.711			1088.1	16934.3	46934.3		556.149	258.792	22258.8		553.745	1518.22	455.467		3051.94	566.94			3051.94	1279.35
1604.02	9.33969			1604.02	11829		572.021	630.233			1087.14	22434.2	52434.2		558.077	253.994	22254		555.674	1515.57	454.67		3051.26	563.131			3051.26	1275.44
1603.13	9.38973			1603.13	12130.7		573.95	643.668			1086.18	23732	53732		560.005	249.352	22249.4		557.602	1518.88	455.662		3050.59	540.679			3050.59	1416.95
1602.25	9.44016			1602.25	11808.4		575.879	652.193			1085.22	19375	49375		561.934	244.627	22244.6		559.531	1532.59	459.777		3049.92	529.418			3049.92	1271.35
1601.37	9.49108			1601.37	12141.2		577.807	652.846			1084.26	14002.2	44002.2		563.862	239.622	22239.6		561.459	1546.4	463.919		3049.25	529.343			3049.25	1289.81
1600.49	9.54246			1600.49	11870		579.735	654.993			1083.3	11037.2	41037.2		565.791	235.18	22235.2		563.388	1555.88	466.764		3048.58	592.632			3048.58	1274.72
1599.61	9.5943			1599.61	11947.6		581.664	655.866			1082.34	9672.59	39672.6		567.719	231.912	22231.9		565.316	1559.67	467.902		3047.91	570.188			3047.91	1308.08
1598.72	9.64665			1598.72	11846.6		583.592	659.656			1081.38	8677.71	38677.7		569.648	229.76	22229.8		567.245	1564.9	469.469		3047.24	570.108			3047.24	1296.72
1597.84	9.69942			1597.84	12060.2		585.521	674.607			1080.42	8377.36	38377.4		571.576	228.237	22228.2		569.173	1573.32	471.996		3046.57	543.948			3046.57	1285.36
1596.96	9.75272			1596.96	11871.4		587.449	705.382			1079.46	8144.69	38144.7		573.505	227.659	22227.7		571.102	1581.84	474.551		3045.9	577.397			3045.9	1348.5
1596.08	9.80644			1596.08	11846.9		589.378	737.546			1078.49	7870.51	37870.5		575.433	226.563	22226.6		573.03	1586.65	475.996		3045.23	502.824			3045.23	1359.49
1595.2	9.8607			1595.2	11879.1		591.306	761.573			1077.53	8035.61	38035.6		577.362	224.196	22224.2		574.958	1586.1	475.828		3044.56	536.27			3044.56	1325.78
1594.31	9.91546			1594.31	11970.8		593.235	779.004			1076.57	7691.37	37691.4		579.29	221.386	22221.4		576.887	1589.74	476.921		3043.88	595.771			3043.88	1213.88
1593.43	9.97072			1593.43	11929.3		595.163	811.998			1075.61	7721.35	37721.3		581.219	219.209	22219.2		578.815	1603.83	481.147		3043.21	595.687			3043.21	1332.85
1592.55	10.0265			1592.55	12015.3		597.092	870.221			1074.64	7811.07	37811.1		583.147	217.944	22217.9		580.744	1623.35	487.006		3042.54	539.766			3042.54	1377.33
1591.66	10.0828			1591.66	12087.1		599.02	935.703			1073.68	7576.1	37576.1		585.076	216.935	22216.9		582.672	1638.28	491.484		3041.87	513.635			3041.87	1414.36
1590.78	10.1396			1590.78	11989		600.948	1001.79			1072.72	7655.43	37655.4		587.004	216.238	22216.2		584.601	1644.12	493.236		3041.2	558.221			3041.2	1391.83
1589.9	10.197			1589.9	11885.3		602.877	1068.61			1071.76	7685.39	37685.4		588.933	215.867	22215.9		586.529	1649.83	494.949		3040.53	576.747			3040.53	1291.17
1589.01	10.2549			1589.01	12075.9		604.806	1134.71			1070.79	7595.94	37595.9		590.861	215.762	22215.8		588.458	1657.58	497.272		3039.85	543.182			3039.85	1346.79
1588.13	10.3133			1588.13	12074.1		606.734	1215.29			1069.83	7711.56	37711.6		592.789	216.087	22216.1		590.386	1666.95	500.086		3039.18	539.385			3039.18	1305.68
1587.25	10.3723			1587.25	11973.3		608.662	1286.35			1068.87	7723.34	37723.3		594.718	216.807	22216.8		592.315	1675.87	502.761		3038.51	617.416			3038.51	1309.22
1586.36	10.4319			1586.36	12118.5		610.591	1327.16			1067.9	7639.1	37639.1		596.646	216.985	22217		594.243	1684.07	505.219		3037.84	539.233			3037.84	1305.32
1585.48	10.492			1585.48	11859.4		612.519	1333.63			1066.94	7671.64	37671.6		598.575	216.156	22216.2		596.172	1691.96	507.589		3037.17	531.721			3037.17	1420.4
1584.59	10.5527			1584.59	11950.9		614.448	1312.49			1065.98	7756.05	37756.1		600.503	214.335	22214.3		598.1	1699.79	509.938		3036.49	527.928			3036.49	1353.28
1583.71	10.614			1583.71	12220.4		616.376	1251.41			1065.01	7635.54	37635.5		602.432	211.508	22211.5		600.029	1707.5	512.249		3035.82	568.744			3035.82	1301.05
1582.82	10.6759			1582.82	11811.6		618.305	1162.95			1064.05	7424.31	37424.3		604.36	209.714	22209.7		601.957	1715.86	514.758		3035.15	516.629			3035.15	1345.47
1581.94	10.7384			1581.94	12067		620.233	1083.8			1063.08	7664.28	37664.3		606.289	208.642	22208.6		603.886	1727.89	518.368		3034.48	605.746			3034.48	1311.83
1581.05	10.8015			1581.05	12028.4		622.162	1012.46			1062.12	7714.94	37714.9		608.217	207.57	22207.6		605.814	1739.48	521.845		3033.8	575.935			3033.8	1248.48
1580.17	10.8652			1580.17	11891		624.09	951.691			1061.16	7511.56	37511.6		610.146	205.469	22205.5		607.742	1743.88	523.163		3033.13	564.708			3033.13	1359.76
1579.29	10.9295			1579.29	12205.6		626.019	901.927			1060.19	7528.54	37528.5		612.074	203.001	22203		609.671	1736.2	520.861		3032.46	560.914			3032.46	1355.85
1578.4	10.9945			1578.4	12065.3		627.947	862.527			1059.23	7475.54	37475.5		614.003	201.502	22201.5		611.599	1734.54	520.361		3031.78	501.408			3031.78	1270.23
1577.51	11.0601			1577.51	11894.1		629.875	835.801			1058.26	7508.06	37508.1		615.931	200.602	22200.6		613.528	1747.16	524.148		3031.11	534.76			3031.11	1344.33
1576.63	11.1263			1576.63	12053.2		631.804	828.678			1057.29	7574.24	37574.2		617.86	200.301	22200.3		615.456	1770.65	531.196		3030.44	519.832			3030.44	1284.73
1575.74	11.1933			1575.74	11994.9		633.732	828.571			1056.33	7373.64	37373.6		619.788	199.472	22199.5		617.385	1791.58	537.472		3029.76	564.31			3029.76	1388.5
1574.86	11.2608			1574.86	11950.8		635.661	828.845			1055.36	7623.68	37623.7		621.716	198.735	22198.7		619.313	1811.18	543.355		3029.09	556.806			3029.09	1314.06
1573.97	11.3291			1573.97	11977.2		637.589	828.619			1054.4	7552.58	37552.6		623.645	198.337	22198.3		621.242	1827.07	548.12		3028.42	560.439			3028.42	1313.88
1573.09	11.398			1573.09	12119.3		639.518	834.512			1053.43	7414.21	37414.2		625.573	197.755	22197.8		623.17	1836.07	550.819		3027.74	590.048			3027.74	1335.96
1572.2	11.4677			1572.2	12052.5		641.446	848.832			1052.47	7547.65	37547.6		627.502	196.673	22196.7		625.099	1838.69	551.607		3027.07	523.177			3027.07	1332.06
1571.31	11.538			1571.31	12028.2		643.375	869.219			1051.5	7424.84	37424.8		629.43	195.174	22195.2		627.027	1843.49	553.047		3026.4	601.012			3026.4	1335.58
1570.43	11.6091			1570.43	12085.6		645.303	893.706			1050.54	7498.72	37498.7		631.359	193.686	22193.7		628.956	1853.1	555.931		3025.72	552.704			3025.72	1387.33
1569.54	11.6809			1569.54	12038.6		647.232	925.957			1049.57	7469.1	37469.1		633.287	192.768	22192.8		630.884	1863.55	559.066		3025.05	586.007			3025.05	1301.82
1568.65	11.7533			1568.65	12197.5		649.16	954.417			1048.6	7462.76	37462.8		635.216	192.54	22192.5		632.813	1871.62	561.485		3024.37	526.59			3024.37	1357.27
1567.77	11.8267			1567.77	12285.9		651.089	976.495			1047.64	7389.18	37389.2		637.144	193.438	22193.4		634.741	1873.04	561.912		3023.7	533.931			3023.7	1353.37
1566.88	11.9007			1566.88	12165.6		653.017	993.154			1046.67	7398.38	37398.4		639.073	193.285	22193.3		636.669	1880.44	564.133		3023.02	537.563			3023.02	1364.3
1565.99	11.9754			1565.99	11735.4		654.946	1008.23			1045.7	7451.52	37451.5		641.001	191.891	22191.9		638.598	1902.22	570.667		3022.35	552.315			3022.35	1352.99
1565.11	12.051			1565.11	12178.8		656.874	1027.29			1044.74	7440.02	37440		642.93	189.957	22190		640.526	1927.33	578.199		3021.68	578.181			3021.68	1341.68
1564.22	12.1273			1564.22	12019.2		658.803	1037.74			1043.77	7526.75	37526.7		644.858	188.846	22188.8		642.455	1939.01	581.702		3021	563.276			3021	1348.9
1563.33	12.2045			1563.33	11958.3		660.731	1032.91			1042.8	7546.25	37546.2		646.787	189.068	22189.1		644.383	1931.86	579.558		3020.33	592.839			3020.33	1370.94
1562.44	12.2825			1562.44	11990.2		662.659	1015.59			1041.83	7563.16	37563.2		648.715	190.331	22190.3		646.312	1927.14	578.143		3019.65	555.708			3019.65	1344.81
1561.56	12.3612			1561.56	12053.2		664.588	996.127			1040.87	7580.07	37580.1		650.643	191.245	22191.2		648.24	1933.71	580.114		3018.98	570.447			3018.98	1337.22
1560.67	12.4408			1560.67	12321.7		666.516	972.986			1039.9	7302.5	37302.5		652.572	191.403	22191.4		650.169	1948.87	584.66		3018.3	533.329			3018.3	1448.14
1559.78	12.5213			1559.78	12249.4		668.445	949.986			1038.93	7391.76	37391.8		654.5	190.722	22190.7		652.097	1961.96	588.587		3017.63	566.582			3017.63	1296.1
1558.89	12.6027			1558.89	12081.5		670.373	928.578			1037.96	7465.49	37465.5		656.429	189.121	22189.1		654.026	1973.17	591.95		3016.95	599.826			3016.95	1332.95
1558	12.6848			1558	11984		672.302	908.737			1036.99	7412.69	37412.7		658.357	188.022	22188		655.954	1982.22	594.667		3016.28	573.827			3016.28	1280.93
1557.12	12.7679			1557.12	12198.8		674.23	889.487			1036.02	7499.31	37499.3		660.286	188.075	22188.1		657.883	1987.29	596.186		3015.6	551.536			3015.6	1365.89
1556.23	12.8519			1556.23	12067.6		676.159	871.818			1035.06	7418.13	37418.1		662.214	189.036	22189		659.811	1988.47	596.542		3014.92	581.067			3014.92	1280.57
1555.34	12.9368			1555.34	12147.3		678.087	853.549			1034.09	7427.3	37427.3		664.143	189.674	22189.7		661.74	1992.14	597.643		3014.25	629.092			3014.25	1269.29
1554.45	13.0226			1554.45	12224.2		680.016	831.583			1033.12	7531.93	37531.9		666.071	190.039	22190		663.668	1998.13	599.44		3013.57	562.403			3013.57	1454.11
1553.56	13.1093			1553.56	12070.5		681.944	802.657			1032.15	7621.06	37621.1		668	190.758	22190.8		665.596	2007.28	602.184		3012.9	554.925			3012.9	1420.61
1552.67	13.197			1552.67	11990		683.873	781.516			1031.18	7519.27	37519.3		669.928	192.089	22192.1		667.525	2020.48	606.144		3012.22	558.545			3012.22	1302.04
1551.78	13.2856			1551.78	12303		685.801	776.817			1030.21	7466.52	37466.5		671.857	194.02	22194		669.453	2039.47	611.84		3011.55	539.974			3011.55	1394.32
1550.89	13.3753			1550.89	12093.1		687.73	778.888			1029.24	7478.25	37478.2		673.785	195.625	22195.6		671.382	2056.79	617.038		3010.87	547.294			3010.87	1331.26
1550	13.466			1550	12167.2		689.658	772.121			1028.27	7549.27	37549.3		675.713	196.472	22196.5		673.31	2072.67	621.802		3010.19	539.822			3010.19	1419.81
1549.11	13.5576			1549.11	12224.4		691.587	749.006			1027.3	7463.03	37463		677.642	198.24	22198.2		675.239	2086.59	625.976		3009.52	565.624			3009.52	1375.24
1548.22	13.6503			1548.22	12163.5		693.515	730.377			1026.33	7405.16	37405.2		679.57	201.468	22201.5		677.167	2096.61	628.982		3008.84	572.937			3008.84	1430.49
1547.33	13.744			1547.33	12108.3		695.443	724.881			1025.36	7437.51	37437.5		681.499	206.032	22206		679.096	2100.45	630.136		3008.17	583.944			3008.17	1348.98
1546.44	13.8388			1546.44	12221.6		697.372	726.577			1024.39	7451.81	37451.8		683.427	211.909	22211.9		681.024	2107.47	632.241		3007.49	591.252			3007.49	1370.97
1545.55	13.9346			1545.55	12085		699.3	723.018			1023.42	7486.72	37486.7		685.356	219.065	22219.1		682.953	2120.57	636.17		3006.81	517.272			3006.81	1271.01
1544.66	14.0316			1544.66	12175.8		701.229	707.92			1022.45	7495.86	37495.9		687.284	226.814	22226.8		684.881	2138.19	641.456		3006.13	550.448			3006.13	1496.18
1543.77	14.1297			1543.77	12325.6		703.157	695.176			1021.48	7420	37420		689.213	235.411	22235.4		686.81	2158.16	647.449		3005.46	613.164			3005.46	1377.77
1542.88	14.2289			1542.88	12079.5		705.086	690.657			1020.51	7496.1	37496.1		691.141	245.823	22245.8		688.738	2180.68	654.203		3004.78	550.293			3004.78	1359.11
1541.99	14.3293			1541.99	12167.5		707.014	694.28			1019.54	7615.94	37615.9		693.07	255.269	22255.3		690.667	2205.61	661.684		3004.1	535.444			3004.1	1344.15
1541.1	14.4308			1541.1	12064.6		708.943	694.645			1018.57	7498.91	37498.9		694.998	261.923	22261.9		692.595	2223.98	667.194		3003.43	535.369			3003.43	1277.5
1540.21	14.5335			1540.21	12284.4		710.871	690.282			1017.6	7523.48	37523.5		696.927	266.63	22266.6		694.524	2241.26	672.379		3002.75	531.601			3002.75	1406.53
1539.32	14.6376			1539.32	12184.4		712.8	684.577			1016.62	7473.41	37473.4		698.855	269.022	22269		696.452	2286.01	685.803		3002.07	553.673			3002.07	1395.26
1538.43	14.7428			1538.43	12356.4		714.728	678.895			1015.65	7521.13	37521.1		700.784	266.341	22266.3		698.38	2314.25	694.276		3001.4	524.07			3001.4	1339.7
1537.54	14.8494			1537.54	12278.8		716.657	673.273			1014.68	7589.42	37589.4		702.712	260.703	22260.7		700.309	2419.75	725.924		3000.72	579.348			3000.72	1357.96
1536.64	14.9574			1536.64	12066.7		718.585	667.595			1013.71	7467.34	37467.3		704.64	253.539	22253.5		702.237	2621.34	786.401		3000.04	564.508			3000.04	1320.87
1535.75	15.0669			1535.75	12303.1		720.514	660.305			1012.74	7486.76	37486.8		706.569	244.517	22244.5		704.166	2913.98	874.194		2999.36	608.697			2999.36	1383.4
1534.86	15.1778			1534.86	12121.9		722.442	654.013			1011.77	7416.16	37416.2		708.497	234.812	22234.8		706.094	3369.84	1010.95		2998.68	579.102			2998.68	1335.26
1533.97	15.2906			1533.97	12260.2		724.37	650.261			1010.79	7476.71	37476.7		710.426	226.254	22226.3		708.023	4345.59	1303.68		2998.01	553.204			2998.01	1335.07
1533.08	15.405			1533.08	12165.8		726.299	649.796			1009.82	7634.93	37634.9		712.354	219.024	22219		709.951	5218.34	1565.5		2997.33	590.001			2997.33	1305.38
1532.18	15.5215			1532.18	12421.8		728.227	650.436			1008.85	7261.04	37261		714.283	213.153	22213.2		711.88	5634.64	1690.39		2996.65	589.918			2996.65	1389.99
1531.29	15.6401			1531.29	12170.5		730.156	654.005			1007.88	7432.09	37432.1		716.211	208.455	22208.5		713.808	5483.27	1644.98		2995.97	519.792			2995.97	1356.62
1530.4	15.7613			1530.4	12348		732.084	657.487			1006.9	7438.64	37438.6		718.14	204.558	22204.6		715.737	5155.47	1546.64		2995.29	541.834			2995.29	1404.35
1529.51	15.8855			1529.51	12250.9		734.013	656.696			1005.93	7524.83	37524.8		720.068	200.472	22200.5		717.665	4457.9	1337.37		2994.62	574.927			2994.62	1367.29
1528.62	16.0132			1528.62	12515.1		735.941	649.607			1004.96	7384.95	37385		721.997	197.158	22197.2		719.594	3707.95	1112.39		2993.94	545.366			2993.94	1444.48
1527.72	16.1452			1527.72	12210.8		737.87	646.626			1003.98	7414.62	37414.6		723.925	195.73	22195.7		721.522	3160.84	948.252		2993.26	593.186			2993.26	1352.17
1526.83	16.2821			1526.83	12024.1		739.798	654.699			1003.01	7526.45	37526.4		725.854	196.099	22196.1		723.451	2851.16	855.349		2992.58	629.941			2992.58	1370.4
1525.94	16.4254			1525.94	12285.4		741.727	667.304			1002.04	7512.44	37512.4		727.782	196.538	22196.5		725.379	2638.35	791.506		2991.9	604.069			2991.9	1344.42
1525.04	16.576			1525.04	12171.6		743.655	674.863			1001.06	7295.63	37295.6		729.711	195.602	22195.6		727.307	2517.19	755.158		2991.22	559.79			2991.22	1381.06
1524.15	16.7362			1524.15	12315.3		745.584	670.502			1000.09	7712.86	37712.9		731.639	193.798	22193.8		729.236	2460.03	738.01		2990.54	563.393			2990.54	1436.1
1523.26	16.9081			1523.26	12439.3		747.512	669.296			999.112	7614.14	37614.1		733.567	192.265	22192.3		731.164	2429.42	728.826		2989.87	585.404			2989.87	1354.9
1522.36	17.0945			1522.36	12303.2		749.441	675.945			998.139	7441.04	37441		735.496	191.338	22191.3		733.093	2441.73	732.52		2989.19	585.321			2989.19	1398.88
1521.47	17.2991			1521.47	12329.3		751.369	686.847			997.164	7563.02	37563		737.424	190.814	22190.8		735.021	2455.59	736.677		2988.51	603.642			2988.51	1406.05
1520.57	17.5259			1520.57	12271.5		753.297	692.687			996.189	7484.89	37484.9		739.353	188.937	22188.9		736.95	2466.44	739.933		2987.83	588.836			2987.83	1321.2
1519.68	17.7804			1519.68	12538		755.226	689.986			995.215	7442.69	37442.7		741.281	187.323	22187.3		738.878	2474.24	742.272		2987.15	610.831			2987.15	1405.65
1518.79	18.0695			1518.79	12189.5		757.154	688.566			994.239	7282.54	37282.5		743.21	187.726	22187.7		740.807	2479.11	743.732		2986.47	570.274			2986.47	1324.51
1517.89	18.4009			1517.89	12360.9		759.083	694.477			993.265	7460.88	37460.9		745.138	189.773	22189.8		742.735	2479.49	743.848		2985.79	584.908			2985.79	1350.07
1517	18.784			1517	12406.5		761.011	706.023			992.289	7477.66	37477.7		747.067	191.049	22191		744.664	2480.1	744.031		2985.11	559.078			2985.11	1360.91
1516.1	19.2303			1516.1	12441		762.94	710.454			991.313	7353.46	37353.5		748.995	190.523	22190.5		746.592	2482.25	744.676		2984.43	525.901			2984.43	1386.47
1515.21	19.7533			1515.21	12134.6		764.868	699.374			990.338	7570.14	37570.1		750.924	189.808	22189.8		748.521	2486.16	745.849		2983.75	588.337			2983.75	1393.62
1514.31	20.3697			1514.31	12501.5		766.797	689.52			989.362	7271.74	37271.7		752.852	189.703	22189.7		750.449	2492.22	747.665		2983.07	551.488			2983.07	1375.04
1513.42	21.0969			1513.42	12217.5		768.725	685.931			988.387	7375.64	37375.6		754.781	190.428	22190.4		752.378	2501.85	750.555		2982.39	595.523			2982.39	1437.34
1512.52	21.9582			1512.52	12330.1		770.654	688.727			987.411	7456.45	37456.5		756.709	192.242	22192.2		754.306	2512.09	753.627		2981.71	610.141			2981.71	1348.93
1511.63	22.9779			1511.63	12280.8		772.582	693.952			986.435	7450.17	37450.2		758.638	194.663	22194.7		756.234	2521.12	756.336		2981.03	610.055			2981.03	1444.29
1510.73	24.1833			1510.73	12407.3		774.511	703.421			985.458	7320.97	37321		760.566	196.766	22196.8		758.163	2529.06	758.717		2980.35	558.526			2980.35	1366.92
1509.84	25.6112			1509.84	12444.5		776.439	713.308			984.481	7478.57	37478.6		762.495	198.139	22198.1		760.091	2538.31	761.494		2979.67	595.187			2979.67	1403.47
1508.94	27.2938			1508.94	12216.6		778.367	721.698			983.505	7620.75	37620.8		764.423	199.359	22199.4		762.02	2549.64	764.893		2978.99	573.062			2978.99	1348.16
1508.04	29.2732			1508.04	12602.6		780.296	728.551			982.528	7660.51	37660.5		766.351	201.708	22201.7		763.948	2561.3	768.391		2978.31	606.038			2978.31	1395.72
1507.15	31.597			1507.15	12416.5		782.224	735.285			981.552	7631.17	37631.2		768.28	205.464	22205.5		765.877	2572.65	771.795		2977.63	598.607			2977.63	1336.77
1506.25	34.3092			1506.25	12107.8		784.153	740.719			980.574	7455.99	37456		770.208	209.452	22209.5		767.805	2583.93	775.18		2976.95	598.522			2976.95	1373.3
1505.36	37.4688			1505.36	12225.9		786.081	747.073			979.598	7580.18	37580.2		772.137	212.924	22212.9		769.734	2594.66	778.397		2976.26	536.024			2976.26	1439.19
1504.46	41.1298			1504.46	12380.2		788.01	755.356			978.62	7517.61	37517.6		774.065	215.896	22215.9		771.662	2607.77	782.332		2975.58	561.645			2975.58	1402.28
1503.56	45.3519			1503.56	12459.2		789.938	765.623			977.643	7618.73	37618.7		775.994	219.955	22220		773.591	2619.2	785.759		2974.9	565.236			2974.9	1358.03
1502.67	50.1975			1502.67	12298.4		791.867	778.475			976.665	7538.27	37538.3		777.922	226.245	22226.2		775.519	2624.09	787.226		2974.22	598.184			2974.22	1445.92
1501.77	55.7302			1501.77	12558.5		793.795	793.732			975.687	7501.3	37501.3		779.851	232.313	22232.3		777.448	2621.89	786.567		2973.54	605.438			2973.54	1434.71
1500.87	62.0214			1500.87	12473		795.724	812.19			974.709	7482.24	37482.2		781.779	238.226	22238.2		779.376	2625.57	787.67		2972.86	583.34			2972.86	1383.14
1499.98	69.1208			1499.98	12421		797.652	835.278			973.73	7562.85	37562.9		783.708	245.053	22245.1		781.304	2638.69	791.606		2972.18	572.253			2972.18	1434.3
1499.08	77.1047			1499.08	12644.8		799.581	864.346			972.753	7525.9	37525.9		785.636	252.965	22253		783.233	2658.06	797.417		2971.5	579.507			2971.5	1448.77
1498.18	86.0227			1498.18	12534.2		801.509	890.612			971.774	7527.28	37527.3		787.565	259.271	22259.3		785.161	2681.7	804.509		2970.81	572.091			2970.81	1485.24
1497.28	95.9255			1497.28	12638.2		803.438	910.102			970.796	7334.5	37334.5		789.493	265.832	22265.8		787.09	2712.09	813.627		2970.13	568.343			2970.13	1353.02
1496.39	106.856			1496.39	12519.3		805.366	927.835			969.816	7455.96	37456		791.422	274.215	22274.2		789.018	2739.27	821.781		2969.45	557.264			2969.45	1444.49
1495.49	118.859			1495.49	12684.4		807.294	948.379			968.838	7383.29	37383.3		793.35	286.185	22286.2		790.947	2763.24	828.971		2968.77	538.857			2968.77	1462.61
1494.59	131.93			1494.59	12791.1		809.223	975.18			967.858	7537.9	37537.9		795.278	303.654	22303.7		792.875	2782.54	834.763		2968.09	549.776			2968.09	1359.78
1493.69	146.103			1493.69	12569.2		811.151	997.007			966.88	7475.44	37475.4		797.207	323.696	22323.7		794.804	2792.85	837.854		2967.4	575.351			2967.4	1418.22
1492.79	161.335			1492.79	12876.3		813.08	1013.17			965.9	7423.22	37423.2		799.135	344.668	22344.7		796.732	2788.91	836.673		2966.72	571.606			2966.72	1377.72
1491.9	177.629			1491.9	12952.2		815.008	1023.46			964.921	7521.6	37521.6		801.064	368.435	22368.4		798.661	2790.97	837.292		2966.04	578.852			2966.04	1414.16
1491	194.922			1491	12861.2		816.937	1027.19			963.941	7594.43	37594.4		802.992	395.236	22395.2		800.589	2808.39	842.516		2965.36	600.749			2965.36	1487.22
1490.1	213.14			1490.1	12965		818.865	1022.58			962.961	7595.79	37595.8		804.921	421.245	22421.2		802.518	2832.24	849.672		2964.67	604.327			2964.67	1384.46
1489.2	232.212			1489.2	12737.7		820.794	1019.3			961.981	7571.65	37571.6		806.849	448.752	22448.8		804.446	2851.86	855.557		2963.99	596.917			2963.99	1409.9
1488.3	251.982			1488.3	12866.5		822.722	1025.3			961.001	7542.41	37542.4		808.778	475.052	22475.1		806.375	2866.7	860.01		2963.31	651.756			2963.31	1395.05
1487.4	272.352			1487.4	13123.2		824.651	1031.89			960.021	7635.59	37635.6		810.706	494.752	22494.8		808.303	2878.43	863.53		2962.62	622.376			2962.62	1438.79
1486.5	293.118			1486.5	12879.3		826.579	1028.7			959.04	7448.25	37448.3		812.635	499.401	22499.4		810.231	2886.16	865.849		2961.94	552.738			2961.94	1401.98
1485.6	314.147			1485.6	12907.9		828.508	1002			958.06	7498.08	37498.1		814.563	493.394	22493.4		812.16	2892.12	867.635		2961.26	596.58			2961.26	1332.24
1484.71	335.215			1484.71	13183.9		830.436	982.642			957.079	7596.32	37596.3		816.492	474.591	22474.6		814.088	2900.79	870.238		2960.58	581.857			2960.58	1416.22
1483.81	356.11			1483.81	12954		832.365	976.445			956.099	7411.63	37411.6		818.42	445.645	22445.6		816.017	2913.55	874.066		2959.89	611.047			2959.89	1397.72
1482.91	376.605			1482.91	13163.2		834.293	976.414			955.117	7397.73	37397.7		820.348	410.951	22411		817.945	2927.82	878.347		2959.21	578.034			2959.21	1499.96
1482.01	396.487			1482.01	13083.4		836.222	971.767			954.136	7434.79	37434.8		822.277	379.443	22379.4		819.874	2943.92	883.177		2958.53	607.216			2958.53	1386.35
1481.11	415.474			1481.11	13195.3		838.15	961.153			953.154	7464.2	37464.2		824.205	349.805	22349.8		821.802	2961.34	888.403		2957.84	618.103			2957.84	1426.39
1480.21	433.371			1480.21	13285		840.078	949.998			952.173	7485.95	37486		826.134	324.098	22324.1		823.731	2978.61	893.583		2957.16	614.358			2957.16	1404.25
1479.31	449.925			1479.31	13183		842.007	938.966			951.191	7474.6	37474.6		828.062	303.768	22303.8		825.659	2994.03	898.209		2956.48	636.21			2956.48	1436.96
1478.41	464.913			1478.41	13275.4		843.935	928.567			950.21	7633.85	37633.8		829.991	287.917	22287.9		827.588	3011.25	903.376		2955.79	610.529			2955.79	1407.51
1477.5	478.131			1477.5	13220.6		845.864	919.731			949.228	7423.89	37423.9		831.919	274.79	22274.8		829.516	3032.24	909.673		2955.11	621.408			2955.11	1374.41
1476.6	489.394			1476.6	13343.5		847.792	912.082			948.245	7504.18	37504.2		833.848	265.784	22265.8		831.445	3055.1	916.531		2954.42	566.498			2954.42	1407.11
1475.7	498.552			1475.7	13449.7		849.721	907.03			947.264	7482.65	37482.6		835.776	261.921	22261.9		833.373	3073.52	922.056		2953.74	577.381			2953.74	1480
1474.8	505.454			1474.8	13175.7		851.649	907.587			946.281	7461.12	37461.1		837.705	259.516	22259.5		835.302	3085.4	925.619		2953.05	559.03			2953.05	1417.67
1473.9	510.015			1473.9	13331.9		853.578	910.493			945.298	7566.81	37566.8		839.633	256.781	22256.8		837.23	3095.07	928.521		2952.37	599.137			2952.37	1391.9
1473	512.163			1473	13360.4		855.506	908.479			944.315	7608.88	37608.9		841.562	252.878	22252.9		839.159	3101.75	930.524		2951.69	602.705			2951.69	1435.53
1472.1	511.87			1472.1	13347.2		857.435	899.37			943.333	7724.69	37724.7		843.49	249.301	22249.3		841.087	3107.58	932.273		2951	573.402			2951	1555.85
1471.2	509.145			1471.2	13356.3		859.363	890.576			942.35	7397.96	37398		845.419	246.146	22246.1		843.015	3118.24	935.473		2950.32	598.883			2950.32	1478.95
1470.3	504.034			1470.3	12877.3		861.292	882.484			941.366	7493.43	37493.4		847.347	242.589	22242.6		844.944	3137.77	941.331		2949.63	587.845			2949.63	1431.27
1469.39	496.617			1469.39	13385.5		863.22	876.332			940.383	7573.61	37573.6		849.275	238.131	22238.1		846.872	3157.81	947.343		2948.95	616.967			2948.95	1525.99
1468.49	486.999			1468.49	13075.8		865.149	875.117			939.399	7590.22	37590.2		851.204	233.55	22233.5		848.801	3175.67	952.701		2948.26	547.526			2948.26	1357.87
1467.59	475.346			1467.59	13434.1		867.077	883.028			938.416	7388.25	37388.2		853.132	230.412	22230.4		850.729	3191.77	957.531		2947.58	580.296			2947.58	1510.96
1466.69	461.806			1466.69	13332.3		869.005	888.392			937.432	7465.87	37465.9		855.061	229.241	22229.2		852.658	3207.85	962.354		2946.89	653.197			2946.89	1514.39
1465.79	446.587			1465.79	13355.2		870.934	886.908			936.448	7469.78	37469.8		856.989	228.213	22228.2		854.586	3222.3	966.69		2946.21	598.375			2946.21	1448.5
1464.88	429.904			1464.88	13386.4		872.862	881.489			935.464	7618.49	37618.5		858.918	226.993	22227		856.515	3237.06	971.118		2945.52	612.883			2945.52	1492.08
1463.98	411.987			1463.98	13481.3		874.791	879.124			934.479	7482.68	37482.7		860.846	225.663	22225.7		858.443	3249.42	974.825		2944.84	609.148			2944.84	1469.98
1463.08	393.051			1463.08	13529.1		876.719	879.858			933.495	7481.51	37481.5		862.775	224.472	22224.5		860.372	3260.71	978.213		2944.15	649.18			2944.15	1473.42
1462.18	373.378			1462.18	13214.1		878.648	883.476			932.511	7480.34	37480.3		864.703	223.331	22223.3		862.3	3280.94	984.281		2943.47	561.571			2943.47	1367.46
1461.27	353.166			1461.27	13303.5		880.576	893.826			931.526	7611.18	37611.2		866.632	222.014	22222		864.229	3318.52	995.557		2942.78	656.288			2942.78	1469.36
1460.37	332.669			1460.37	13168.6		882.505	906.284			930.541	7460.23	37460.2		868.56	220.536	22220.5		866.157	3352.98	1005.9		2942.09	524.956			2942.09	1450.92
1459.47	312.133			1459.47	13039.3		884.433	912.484			929.556	7591.04	37591		870.489	219.435	22219.4		868.086	3371.84	1011.55		2941.41	597.782			2941.41	1436.14
1458.56	291.701			1458.56	13042.8		886.362	909.437			928.571	7432.52	37432.5		872.417	219.096	22219.1		870.014	3379.95	1013.98		2940.72	659.654			2940.72	1530.69
1457.66	271.633			1457.66	13143.2		888.29	906.292			927.586	7423.74	37423.7		874.346	219.572	22219.6		871.942	3396.74	1019.02		2940.04	564.817			2940.04	1501.32
1456.76	252.078			1456.76	12997.3		890.219	904.26			926.6	7590.01	37590		876.274	219.986	22220		873.871	3434.91	1030.47		2939.35	623.033			2939.35	1442.81
1455.85	233.169			1455.85	12890.3		892.147	903.987			925.614	7563.46	37563.5		878.202	220.287	22220.3		875.799	3469.7	1040.91		2938.66	655.731			2938.66	1460.82
1454.95	215.074			1454.95	12932.5		894.076	907.141			924.629	7610.46	37610.5		880.131	220.392	22220.4		877.728	3489.55	1046.87		2937.98	586.432			2937.98	1533.47
1454.04	197.861			1454.04	12889.1		896.004	920.371			923.643	7568.69	37568.7		882.059	220.152	22220.2		879.656	3495.77	1048.73		2937.29	593.633			2937.29	1482.26
1453.14	181.634			1453.14	12737.8		897.933	928.859			922.656	7552.3	37552.3		883.988	219.84	22219.8		881.585	3510.05	1053.01		2936.6	589.908			2936.6	1478.41
1452.24	166.451			1452.24	12641.9		899.861	927.35			921.67	7480.14	37480.1		885.916	219.881	22219.9		883.513	3540.26	1062.08		2935.92	578.901			2935.92	1500.05
1451.33	152.354			1451.33	12739.5		901.789	920.645			920.684	7767.89	37767.9		887.845	219.853	22219.9		885.442	3568.03	1070.41		2935.23	626.144			2935.23	1521.68
1450.43	139.362			1450.43	12994.6		903.718	918.627			919.697	7589.29	37589.3		889.773	219.81	22219.8		887.37	3583.5	1075.05		2934.54	618.776			2934.54	1525.1
1449.52	127.463			1449.52	12882		905.646	923.463			918.71	7580.5	37580.5		891.702	220.103	22220.1		889.299	3590.64	1077.19		2933.86	644.164			2933.86	1408.43
1448.62	116.671			1448.62	12703.3		907.575	926.862			917.724	7442.52	37442.5		893.63	221.295	22221.3		891.227	3603.66	1081.1		2933.17	582.212			2933.17	1517.39
1447.71	106.932			1447.71	12695.8		909.503	921.886			916.736	7568	37568		895.559	222.027	22222		893.156	3629.51	1088.85		2932.48	607.598			2932.48	1491.71
1446.81	98.2216			1446.81	12975.6		911.432	914.921			915.749	7668.11	37668.1		897.487	222.036	22222		895.084	3653.93	1096.18		2931.8	625.701			2931.8	1487.86
1445.9	90.4893			1445.9	12877		913.36	916.99			914.762	7608.67	37608.7		899.416	221.883	22221.9		897.013	3671.66	1101.5		2931.11	556.504			2931.11	1545.85
1445	83.6799			1445	12921.9		915.289	936.365			913.774	7746.72	37746.7		901.344	222.197	22222.2		898.941	3683.62	1105.09		2930.42	592.793			2930.42	1501.98
1444.09	77.7264			1444.09	12812.3		917.217	950.295			912.787	7492.38	37492.4		903.273	222.353	22222.4		900.869	3696.72	1109.02		2929.73	599.982			2929.73	1443.59
1443.18	72.5777			1443.18	12746.9		919.146	951.07			911.799	7465.9	37465.9		905.201	221.843	22221.8		902.798	3715.35	1114.6		2929.05	636.254			2929.05	1447.02
1442.28	68.1569			1442.28	12822.2		921.074	945.923			910.811	7535.58	37535.6		907.13	221.006	22221		904.726	3730.31	1119.09		2928.36	588.906			2928.36	1457.72
1441.37	64.408			1441.37	12663		923.003	947.716			909.822	7569.82	37569.8		909.058	220.43	22220.4		906.655	3734.42	1120.33		2927.67	574.284			2927.67	1493.86
1440.47	61.2583			1440.47	12815.5		924.931	961.063			908.834	7576.22	37576.2		910.986	220.191	22220.2		908.583	3731.51	1119.45		2926.98	628.715			2926.98	1500.92
1439.56	58.65			1439.56	12981.9		926.86	970.316			907.846	7595.27	37595.3		912.915	219.797	22219.8		910.512	3738.23	1121.47		2926.29	624.993			2926.29	1544.31
1438.65	56.5236			1438.65	12717.8		928.788	967.142			906.857	7533.39	37533.4		914.843	218.783	22218.8		912.44	3759.3	1127.79		2925.61	606.738			2925.61	1507.76
1437.75	54.8218			1437.75	12776.6		930.716	961.027			905.869	7453.83	37453.8		916.772	217.865	22217.9		914.369	3783	1134.9		2924.92	628.448			2924.92	1540.24
1436.84	53.4968			1436.84	12934.6		932.645	964.017			904.88	7477.94	37477.9		918.7	217.771	22217.8		916.297	3806.13	1141.84		2924.23	624.727			2924.23	1431.06
1435.93	52.4981			1435.93	12993.2		934.573	980.163			903.891	7550.07	37550.1		920.629	219.527	22219.5		918.226	3828.86	1148.66		2923.54	606.481			2923.54	1438.12
1435.03	51.785			1435.03	12734.9		936.502	991.023			902.901	7546.36	37546.4		922.557	220.107	22220.1		920.154	3850.59	1155.18		2922.85	555.559			2922.85	1452.44
1434.12	51.3173			1434.12	12614.5		938.43	986.167			901.912	7593.18	37593.2		924.486	218.318	22218.3		922.083	3866.88	1160.06		2922.17	555.481			2922.17	1423.19
1433.21	51.0617			1433.21	12689.7		940.359	977.431			900.923	7637.47	37637.5		926.414	215.589	22215.6		924.011	3887.95	1166.38		2921.48	642.524			2921.48	1437.51
1432.31	50.9877			1432.31	12855.8		942.287	976.998			899.933	7520.07	37520.1		928.343	213.787	22213.8		925.939	3918.22	1175.47		2920.79	598.878			2920.79	1433.68
1431.4	51.0694			1431.4	12559.1		944.216	990.186			898.943	7599.72	37599.7		930.271	213.158	22213.2		927.868	3954.85	1186.46		2920.1	584.277			2920.1	1567.75
1430.49	51.2835			1430.49	12747.2		946.144	1003.85			897.953	7358.62	37358.6		932.2	212.48	22212.5		929.796	3987.57	1196.27		2919.41	584.194			2919.41	1574.78
1429.58	51.6112			1429.58	12717.8		948.073	1024.26			896.963	7569.56	37569.6		934.128	211.417	22211.4		931.725	4010.67	1203.2		2918.72	591.367			2918.72	1367.76
1428.67	52.035			1428.67	12737.8		950.001	1041.62			895.973	7373.99	37374		936.057	210.124	22210.1		933.653	4037.32	1211.2		2918.03	649.324			2918.03	1559.83
1427.77	52.542			1427.77	12556.9		951.93	1043.15			894.982	7600	37600		937.985	208.591	22208.6		935.582	4076.26	1222.88		2917.34	645.605			2917.34	1530.59
1426.86	53.1202			1426.86	12962.4		953.858	1027.52			893.991	7578.62	37578.6		939.913	206.481	22206.5		937.51	4120.24	1236.07		2916.65	612.875			2916.65	1523.12
1425.95	53.76			1425.95	12842.1		955.787	1016.62			893.001	7585	37585		941.842	204.927	22204.9		939.439	4156.43	1246.93		2915.96	612.788			2915.96	1472.14
1425.04	54.4545			1425.04	12958.5		957.715	1018.77			892.01	7674.63	37674.6		943.77	205.05	22205.1		941.367	4185.72	1255.72		2915.27	634.454			2915.27	1500.94
1424.13	55.1959			1424.13	12684.1		959.643	1023.82			891.019	7605.32	37605.3		945.699	206.065	22206.1		943.296	4204.66	1261.4		2914.58	608.99			2914.58	1489.85
1423.22	55.981			1423.22	12797.7		961.572	1024.28			890.027	7369.57	37369.6		947.627	206.271	22206.3		945.224	4203.08	1260.92		2913.89	583.532			2913.89	1467.89
1422.32	56.8043			1422.32	12718.7		963.5	1018.93			889.036	7544.94	37544.9		949.556	204.988	22205		947.153	4193.06	1257.92		2913.2	630.561			2913.2	1500.3
1421.41	57.6647			1421.41	12821.3		965.429	1014.7			888.045	7526.1	37526.1		951.484	203.215	22203.2		949.081	4198.89	1259.67		2912.51	619.601			2912.51	1518.2
1420.5	58.5596			1420.5	12934.8		967.357	1011.52			887.053	7532.48	37532.5		953.413	201.293	22201.3		951.01	4233	1269.9		2911.82	623.136			2911.82	1539.73
1419.59	59.4875			1419.59	12825.6		969.286	1010.07			886.061	7559.03	37559		955.341	199.641	22199.6		952.938	4266.63	1279.99		2911.13	583.202			2911.13	1470.68
1418.68	60.4487			1418.68	12958.4		971.214	1011.53			885.069	7583.04	37583		957.27	198.499	22198.5		954.866	4299.13	1289.74		2910.44	593.985			2910.44	1499.45
1417.77	61.441			1417.77	12670.6		973.143	1016.63			884.077	7617.13	37617.1		959.198	198.092	22198.1		956.795	4328.22	1298.46		2909.75	633.735			2909.75	1510.1
1416.86	62.4668			1416.86	12740.1		975.071	1019.89			883.085	7631.05	37631.1		961.127	197.587	22197.6		958.723	4349.99	1305		2909.06	619.162			2909.06	1520.75
1415.95	63.5243			1415.95	13004.7		977	1018.79			882.092	7531.61	37531.6		963.055	196.289	22196.3		960.652	4362.62	1308.79		2908.37	626.315			2908.37	1502.43
1415.04	64.6168			1415.04	13010.9		978.928	1018.1			881.1	7548.06	37548.1		964.984	194.818	22194.8		962.58	4376.27	1312.88		2907.68	600.888			2907.68	1466.02
1414.13	65.7443			1414.13	12808.4		980.857	1020.17			880.106	7388.23	37388.2		966.912	194.304	22194.3		964.509	4398.18	1319.45		2906.99	615.28			2906.99	1473.05
1413.22	66.9084			1413.22	12814.7		982.785	1024.64			879.113	7591.01	37591		968.841	194.785	22194.8		966.437	4421.48	1326.45		2906.3	629.668			2906.3	1454.75
1412.31	68.1121			1412.31	12919.8		984.713	1030.66			878.12	7738.34	37738.3		970.769	194.674	22194.7		968.366	4437.5	1331.25		2905.61	607.869			2905.61	1458.16
1411.4	69.3547			1411.4	12755.9		986.642	1040.94			877.127	7515.64	37515.6		972.697	193.312	22193.3		970.294	4441.53	1332.46		2904.92	647.578			2904.92	1490.51
1410.49	70.6414			1410.49	13006.5		988.57	1049.15			876.134	7600.02	37600		974.626	191.45	22191.4		972.223	4454.6	1336.38		2904.23	618.548			2904.23	1548.18
1409.58	71.9717			1409.58	13045.7		990.499	1050.87			875.141	7460.44	37460.4		976.554	189.629	22189.6		974.151	4485.52	1345.66		2903.54	665.478			2903.54	1504.56
1408.67	73.3515			1408.67	12815.9		992.427	1047.21			874.146	7585.06	37585.1		978.483	188.158	22188.2		976.08	4521.84	1356.55		2902.84	621.989			2902.84	1565.82
1407.75	74.7824			1407.75	13132.2		994.356	1049.33			873.152	7573.8	37573.8		980.411	187.285	22187.3		978.008	4551.37	1365.41		2902.15	596.591			2902.15	1460.74
1406.84	76.2677			1406.84	12927.2		996.284	1060.82			872.158	7705.91	37705.9		982.34	187.326	22187.3		979.937	4569.59	1370.88		2901.46	600.122			2901.46	1536.46
1405.93	77.8114			1405.93	12884.1		998.213	1073.91			871.164	7536.22	37536.2		984.268	187.536	22187.5		981.865	4591.1	1377.33		2900.77	578.348			2900.77	1554.31
1405.02	79.4192			1405.02	12852		1000.14	1086.76			870.17	7557.66	37557.7		986.197	187.054	22187.1		983.793	4616.02	1384.81		2900.08	668.621			2900.08	1557.71
1404.11	81.0921			1404.11	12863.7		1002.07	1099.75			869.176	7478.55	37478.5		988.125	185.996	22186		985.722	4642.94	1392.88		2899.39	636.003			2899.39	1535.8
1403.2	82.8387			1403.2	12804.2		1004	1113.7			868.181	7572.88	37572.9		990.054	185.333	22185.3		987.65	4671.65	1401.49		2898.69	650.365			2898.69	1488.61
1402.28	84.6626			1402.28	12876.2		1005.93	1127.88			867.186	7388.25	37388.2		991.982	185.406	22185.4		989.579	4701.75	1410.52		2898	632.21			2898	1510.08
1401.37	86.5697			1401.37	12975.7		1007.86	1143.72			866.191	7693.62	37693.6		993.91	185.623	22185.6		991.507	4729.93	1418.98		2897.31	646.569			2897.31	1545.99
1400.46	88.5662			1400.46	13012.1		1009.78	1164.16			865.196	7488.93	37488.9		995.839	185.763	22185.8		993.436	4757.06	1427.12		2896.62	585.08			2896.62	1520.49
1399.55	90.6591			1399.55	12897.7		1011.71	1185.4			864.2	7500.31	37500.3		997.768	185.879	22185.9		995.364	4781.32	1434.4		2895.93	584.997			2895.93	1549.16
1398.63	92.8584			1398.63	13038.2		1013.64	1200.42			863.205	7526.76	37526.8		999.696	186.158	22186.2		997.293	4801.93	1440.58		2895.23	657.125			2895.23	1505.61
1397.72	95.1675			1397.72	13025.3		1015.57	1203.09			862.21	7500.46	37500.5		1001.62	186.675	22186.7		999.221	4819.27	1445.78		2894.54	649.812			2894.54	1545.11
1396.81	97.6002			1396.81	13083.5		1017.5	1213.97			861.214	7421.46	37421.5		1003.55	186.412	22186.4		1001.15	4836.9	1451.07		2893.85	617.234			2893.85	1573.77
1395.9	100.164			1395.9	12969.3		1019.43	1239.06			860.218	7596.01	37596		1005.48	184.384	22184.4		1003.08	4852.25	1455.68		2893.16	631.583			2893.16	1501.36
1394.98	102.868			1394.98	13027.5		1021.35	1272.18			859.222	7569.71	37569.7		1007.41	182.36	22182.4		1005.01	4871.96	1461.59		2892.46	577.365			2892.46	1551.67
1394.07	105.725			1394.07	13156.9		1023.28	1307.26			858.226	7683.96	37684		1009.34	181.893	22181.9		1006.93	4897.06	1469.12		2891.77	649.444			2891.77	1468.46
1393.16	108.747			1393.16	12952.4		1025.21	1348.03			857.229	7577.37	37577.4		1011.27	183.114	22183.1		1008.86	4928.35	1478.5		2891.08	620.491			2891.08	1565.66
1392.24	111.949			1392.24	12991.4		1027.14	1383.39			856.232	7520.99	37521		1013.2	184.174	22184.2		1010.79	4969.95	1490.98		2890.38	595.154			2890.38	1486.08
1391.33	115.339			1391.33	13005.9		1029.07	1409.42			855.236	7567.47	37567.5		1015.12	184.666	22184.7		1012.72	5033.14	1509.94		2889.69	613.102			2889.69	1471.45
1390.42	118.94			1390.42	12820.6		1031	1432.64			854.239	7528.66	37528.7		1017.05	184.796	22184.8		1014.65	5087.36	1526.21		2889	613.015			2889	1471.24
1389.5	122.763			1389.5	13067.6		1032.92	1458.32			853.242	7607.71	37607.7		1018.98	184.647	22184.6		1016.58	5112.06	1533.62		2888.3	580.479			2888.3	1420.55
1388.59	126.826			1388.59	13117.5		1034.85	1486.21			852.245	7576.43	37576.4		1020.91	184.519	22184.5		1018.51	5118.81	1535.64		2887.61	612.842			2887.61	1575.36
1387.67	131.147			1387.67	12828.4		1036.78	1512.17			851.248	7607.83	37607.8		1022.84	185.478	22185.5		1020.43	5133.39	1540.02		2886.92	634.381			2886.92	1553.51
1386.76	135.746			1386.76	13160		1038.71	1534.98			850.25	7543.98	37544		1024.77	188.445	22188.4		1022.36	5164.31	1549.29		2886.22	666.727			2886.22	1531.67
1385.85	140.642			1385.85	13229.1		1040.64	1555.86			849.253	7713.19	37713.2		1026.69	190.913	22190.9		1024.29	5189.43	1556.83		2885.53	608.977			2885.53	1502.62
1384.93	145.864			1384.93	13139.6		1042.57	1577.02			848.255	7461.43	37461.4		1028.62	191.488	22191.5		1026.22	5196.89	1559.07		2884.84	648.523			2884.84	1516.82
1384.02	151.429			1384.02	13039.2		1044.5	1598.69			847.257	7705.76	37705.8		1030.55	191.468	22191.5		1028.15	5198.54	1559.56		2884.14	608.805			2884.14	1545.43
1383.1	157.363			1383.1	12938.8		1046.42	1613.4			846.259	7514.19	37514.2		1032.48	192.273	22192.3		1030.08	5215	1564.5		2883.45	648.339			2883.45	1498.38
1382.19	163.689			1382.19	13081.6		1048.35	1619.13			845.261	7663.26	37663.3		1034.41	193.875	22193.9		1032.01	5265.34	1579.6		2882.75	630.24			2882.75	1451.35
1381.27	170.436			1381.27	13453.9		1050.28	1620.6			844.262	7657.05	37657.1		1036.34	195.319	22195.3		1033.93	5304.56	1591.37		2882.06	619.348			2882.06	1548.37
1380.36	177.631			1380.36	13055.8		1052.21	1614.84			843.264	7648.34	37648.3		1038.27	196.774	22196.8		1035.86	5321.61	1596.48		2881.36	608.459			2881.36	1533.75
1379.44	185.303			1379.44	13204		1054.14	1605.05			842.265	7557.02	37557		1040.19	198.455	22198.5		1037.79	5330.91	1599.27		2880.67	665.97			2880.67	1594.73
1378.52	193.492			1378.52	12980.8		1056.07	1606.22			841.266	7553.33	37553.3		1042.12	200.175	22200.2		1039.72	5348.35	1604.5		2879.98	601.088			2879.98	1598.1
1377.61	202.222			1377.61	13369.2		1057.99	1627.36			840.267	7682.26	37682.3		1044.05	201.784	22201.8		1041.65	5374.01	1612.2		2879.28	593.805			2879.28	1475.52
1376.69	211.514			1376.69	13009.6		1059.92	1643.45			839.268	7463.38	37463.4		1045.98	203.814	22203.8		1043.58	5399.1	1619.73		2878.59	618.909			2878.59	1486.1
1375.78	221.422			1375.78	13078.6		1061.85	1640.32			838.268	7644.82	37644.8		1047.91	206.637	22206.6		1045.5	5417.85	1625.36		2877.89	597.234			2877.89	1572.24
1374.86	231.983			1374.86	13575.9		1063.78	1630.07			837.269	7601.1	37601.1		1049.84	209.267	22209.3		1047.43	5438.94	1631.68		2877.2	597.149			2877.2	1471.29
1373.94	243.21			1373.94	13200.1		1065.71	1632.81			836.269	7739.95	37740		1051.77	211.317	22211.3		1049.36	5468.7	1640.61		2876.5	683.387			2876.5	1586.18
1373.03	255.149			1373.03	13495.4		1067.64	1654.31			835.269	7581.21	37581.2		1053.69	213.745	22213.7		1051.29	5507.78	1652.34		2875.81	636.539			2875.81	1578.76
1372.11	267.851			1372.11	13327		1069.57	1667.81			834.269	7437.51	37437.5		1055.62	216.868	22216.9		1053.22	5547.25	1664.18		2875.11	632.853			2875.11	1517.41
1371.19	281.34			1371.19	13526.7		1071.49	1658.16			833.269	7683.81	37683.8		1057.55	220.655	22220.7		1055.15	5565.8	1669.74		2874.42	650.739			2874.42	1585.5
1370.28	295.638			1370.28	13410.1		1073.42	1642.4			832.269	7692.59	37692.6		1059.48	224.492	22224.5		1057.08	5605.08	1681.52		2873.72	629.078			2873.72	1506.19
1369.36	310.813			1369.36	13732.5		1075.35	1635.27			831.268	7736.36	37736.4		1061.41	228.389	22228.4		1059	5683.74	1705.12		2873.02	589.453			2873.02	1541.92
1368.44	326.886			1368.44	13370.6		1077.28	1639.98			830.268	7495.29	37495.3		1063.34	232.33	22232.3		1060.93	5800.89	1740.27		2872.33	650.462			2872.33	1588.42
1367.53	343.913			1367.53	13695.6		1079.21	1645.36			829.267	7703.95	37704		1065.26	237.353	22237.4		1062.86	5937.42	1781.23		2871.63	625.217			2871.63	1458.84
1366.61	361.893			1366.61	13570.9		1081.14	1653.12			828.266	7725.22	37725.2		1067.19	243.642	22243.6		1064.79	6072.69	1821.81		2870.94	599.98			2870.94	1465.82
1365.69	380.9			1365.69	13577		1083.07	1659.89			827.265	7499.25	37499.2		1069.12	250.915	22250.9		1066.72	6248.42	1874.53		2870.24	617.855			2870.24	1605.71
1364.77	400.928			1364.77	13515		1084.99	1662.69			826.264	7692.82	37692.8		1071.05	259.476	22259.5		1068.65	6295.44	1888.63		2869.54	646.501			2869.54	1508.5
1363.86	422.051			1363.86	13474.8		1086.92	1661.46			825.262	7706.59	37706.6		1072.98	269.222	22269.2		1070.57	6433.39	1930.02		2868.85	624.862			2868.85	1537.02
1362.94	444.279			1362.94	13475.4		1088.85	1662.98			824.261	7513.18	37513.2		1074.91	278.704	22278.7		1072.5	6805.7	2041.71		2868.15	675.043			2868.15	1540.39
1362.02	467.642			1362.02	13489.7		1090.78	1669.28			823.259	7813.97	37814		1076.84	287.513	22287.5		1074.43	6735.24	2020.57		2867.46	621.095			2867.46	1554.53
1361.1	492.192			1361.1	13681		1092.71	1676.14			822.257	7752.86	37752.9		1078.76	297.491	22297.5		1076.36	8781.11	2634.33		2866.76	635.365			2866.76	1597.39
1360.18	517.902			1360.18	13850.4		1094.64	1683.31			821.255	7806.52	37806.5		1080.69	312.02	22312		1078.29	14161.5	4248.45		2866.06	649.631			2866.06	1532.56
1359.26	544.845			1359.26	13935.3		1096.57	1689.98			820.253	7650.64	37650.6		1082.62	325.584	22325.6		1080.22	21952.6	6585.77		2865.37	685.425			2865.37	1510.81
1358.35	572.984			1358.35	13933.2		1098.49	1692.96			819.25	7789.1	37789.1		1084.55	332.35	22332.4		1082.14	32591.1	9777.34		2864.67	595.625			2864.67	1575.18
1357.43	602.391			1357.43	13952.8		1100.42	1689.44			818.248	7496.11	37496.1		1086.48	331.171	22331.2		1084.07	50874.5	15262.4		2863.97	595.541			2863.97	1603.65
1356.51	633.047			1356.51	13885.4		1102.35	1688.27			817.245	7764.21	37764.2		1088.4	324.706	22324.7		1086	59237.2	17771.2		2863.28	620.566			2863.28	1506.58
1355.59	664.957			1355.59	13970.3		1104.28	1694.17			816.242	7715.62	37715.6		1090.33	311.085	22311.1		1087.93	50467.7	15140.3		2862.58	624.064			2862.58	1527.88
1354.67	698.159			1354.67	14223.8		1106.21	1702.57			815.239	7701.94	37701.9		1092.26	295.649	22295.6		1089.86	36368.6	10910.6		2861.88	656.25			2861.88	1481.05
1353.75	732.578			1353.75	14009.6		1108.13	1707.13			814.236	7708.21	37708.2		1094.19	280.014	22280		1091.79	24897.8	7469.33		2861.18	634.644			2861.18	1541.79
1352.83	768.278			1352.83	14110.7		1110.06	1708.49			813.232	7856.5	37856.5		1096.12	264.529	22264.5		1093.72	16307.9	4892.38		2860.49	623.798			2860.49	1588.18
1351.91	805.207			1351.91	14326		1111.99	1703.34			812.229	7825.36	37825.4		1098.05	250.776	22250.8		1095.64	10237.5	3071.25		2859.79	612.956			2859.79	1512.68
1350.99	843.304			1350.99	14062.9		1113.92	1683.63			811.226	7863.99	37864		1099.98	238.032	22238		1097.57	8052.24	2415.67		2859.09	623.621			2859.09	1562.64
1350.07	882.623			1350.07	14180.3		1115.85	1663.03			810.222	7922.52	37922.5		1101.9	228.046	22228		1099.5	7132.12	2139.64		2858.39	652.201			2858.39	1505.08
1349.15	923.134			1349.15	14153.7		1117.78	1656.46			809.218	7732.02	37732		1103.83	222.233	22222.2		1101.43	6648.46	1994.54		2857.7	612.695			2857.7	1637.44
1348.23	964.709			1348.23	14268.4		1119.71	1665.31			808.214	7900.11	37900.1		1105.76	219.309	22219.3		1103.36	6506.98	1952.09		2857	630.52			2857	1536.89
1347.31	1007.35			1347.31	14383		1121.63	1660.43			807.209	7816.71	37816.7		1107.69	216.644	22216.6		1105.29	6413.11	1923.93		2856.3	630.431			2856.3	1576.08
1346.39	1051.03			1346.39	14532.9		1123.56	1625.11			806.205	7905.08	37905.1		1109.62	214.008	22214		1107.21	6365.3	1909.59		2855.6	590.945			2855.6	1500.64
1345.47	1095.67			1345.47	14565.9		1125.49	1593.3			805.2	7821.71	37821.7		1111.55	212.782	22212.8		1109.14	6337.41	1901.22		2854.91	615.928			2854.91	1586.37
1344.55	1141.17			1344.55	14398.1		1127.42	1588.99			804.195	7855.32	37855.3		1113.47	214.269	22214.3		1111.07	6325.31	1897.59		2854.21	691.03			2854.21	1593.31
1343.63	1187.48			1343.63	14640.2		1129.35	1602.42			803.19	7791.88	37791.9		1115.4	216.252	22216.3		1113	6326.24	1897.87		2853.51	687.352			2853.51	1639.62
1342.71	1234.49			1342.71	14830.7		1131.28	1602.46			802.186	7865.28	37865.3		1117.33	217.269	22217.3		1114.93	6334.83	1900.45		2852.81	866.227			2852.81	1521.27
1341.79	1282.11			1341.79	14760.6		1133.2	1580.23			801.181	7846.63	37846.6		1119.26	217.395	22217.4		1116.86	6354.62	1906.39		2852.11	647.788			2852.11	1610.52
1340.87	1330.24			1340.87	14942.8		1135.13	1558.16			800.175	7887.67	37887.7		1121.19	217.565	22217.6		1118.79	6375.28	1912.59		2851.41	640.539			2851.41	1635.34
1339.94	1378.82			1339.94	14962.2		1137.06	1540.66			799.17	7637.8	37637.8		1123.12	217.738	22217.7		1120.71	6388.43	1916.53		2850.71	568.89			2850.71	1617.22
1339.02	1427.66			1339.02	15030.5		1138.99	1527.88			798.164	7947.33	37947.3		1125.05	218.033	22218		1122.64	6404.15	1921.25		2850.02	629.625			2850.02	1588.37
1338.1	1476.65			1338.1	15199		1140.92	1520.3			797.158	7796.94	37796.9		1126.97	218.828	22218.8		1124.57	6434	1930.2		2849.32	625.959			2849.32	1534.49
1337.18	1525.63			1337.18	15175		1142.85	1518.81			796.152	7942.33	37942.3		1128.9	220.288	22220.3		1126.5	6481.61	1944.48		2848.62	611.564			2848.62	1595.07
1336.26	1574.45			1336.26	15332.6		1144.78	1521.46			795.146	7831.76	37831.8		1130.83	221.707	22221.7		1128.43	6522.46	1956.74		2847.92	675.843			2847.92	1523.33
1335.33	1622.95			1335.33	15368.2		1146.7	1530.96			794.14	7937.35	37937.3		1132.76	222.28	22222.3		1130.36	6553.61	1966.08		2847.22	665.021			2847.22	1594.62
1334.41	1671.01			1334.41	15523.1		1148.63	1542.35			793.133	7814.38	37814.4		1134.69	224.022	22224		1132.29	6578.54	1973.56		2846.52	643.477			2846.52	1547.92
1333.49	1718.33			1333.49	15350		1150.56	1551.97			792.127	7842.95	37843		1136.62	227.242	22227.2		1134.21	6593.9	1978.17		2845.82	614.791			2845.82	1562
1332.57	1764.84			1332.57	15905.8		1152.49	1559.72			791.12	7819.37	37819.4		1138.55	231.612	22231.6		1136.14	6603.85	1981.16		2845.12	671.885			2845.12	1576.07
1331.64	1810.28			1331.64	15621.6		1154.42	1566.87			790.113	7780.89	37780.9		1140.47	236.687	22236.7		1138.07	6626.3	1987.89		2844.42	600.323			2844.42	1590.14
1330.72	1854.44			1330.72	15854.9		1156.35	1571.15			789.105	7749.88	37749.9		1142.4	242.189	22242.2		1140	6673	2001.9		2843.72	643.112			2843.72	1604.21
1329.8	1897.11			1329.8	15855.2		1158.28	1577.57			788.099	7897.57	37897.6		1144.33	249.796	22249.8		1141.93	6715.19	2014.56		2843.02	610.869			2843.02	1546.82
1328.87	1938.1			1328.87	15980		1160.2	1589.63			787.091	7814.44	37814.4		1146.26	259.669	22259.7		1143.86	6738.57	2021.57		2842.32	614.354			2842.32	1500.17
1327.95	1977.1			1327.95	16110.3		1162.13	1605.57			786.083	7783.43	37783.4		1148.19	271.683	22271.7		1145.79	6752.36	2025.71		2841.62	649.98			2841.62	1524.95
1327.03	2013.97			1327.03	16156.5		1164.06	1621.36			785.075	7841.74	37841.7		1150.12	286.007	22286		1147.71	6775.01	2032.5		2840.92	632.034			2840.92	1606.87
1326.1	2048.44			1326.1	16043.1		1165.99	1636.35			784.067	7872.75	37872.7		1152.05	302.42	22302.4		1149.64	6815.02	2044.51		2840.22	671.217			2840.22	1510.24
1325.18	2080.26			1325.18	16300.4		1167.92	1652.35			783.06	7737.59	37737.6		1153.97	320.06	22320.1		1151.57	6847.13	2054.14		2839.52	703.25			2839.52	1474.33
1324.26	2109.27			1324.26	16089.6		1169.85	1666.95			782.052	7808.27	37808.3		1155.9	340.088	22340.1		1153.5	6856.43	2056.93		2838.82	606.779			2838.82	1506.24
1323.33	2135.27			1323.33	16327.9		1171.78	1684.4			781.043	7777.29	37777.3		1157.83	359.464	22359.5		1155.43	6864.69	2059.41		2838.12	649.518			2838.12	1545.28
1322.41	2158.01			1322.41	16274		1173.7	1709.81			780.034	7748.8	37748.8		1159.76	381.045	22381		1157.36	6893.15	2067.95		2837.42	624.448			2837.42	1516.52
1321.48	2177.35			1321.48	16228.2		1175.63	1745.2			779.025	7945.85	37945.9		1161.69	400.082	22400.1		1159.28	6947.83	2084.35		2836.72	681.444			2836.72	1537.71
1320.56	2193.11			1320.56	16296		1177.56	1783.91			778.017	7776.09	37776.1		1163.62	409.355	22409.4		1161.21	6995.81	2098.74		2836.02	631.405			2836.02	1480.41
1319.63	2205.2			1319.63	16536.9		1179.49	1835.3			777.008	7722.83	37722.8		1165.54	406.387	22406.4		1163.14	7033.21	2109.96		2835.32	631.315			2835.32	1544.4
1318.71	2213.5			1318.71	16534.3		1181.42	1880.39			775.999	7706.75	37706.7		1167.47	396.876	22396.9		1165.07	7068.3	2120.49		2834.62	631.225			2834.62	1572.71
1317.79	2217.94			1317.79	16337.2		1183.35	1904.89			774.989	7658.47	37658.5		1169.4	377.961	22378		1167	7106.6	2131.98		2833.92	677.49			2833.92	1590.32
1316.86	2218.48			1316.86	16272.5		1185.27	1909.6			773.979	7684.5	37684.5		1171.33	354.822	22354.8		1168.93	7146.06	2143.82		2833.21	616.785			2833.21	1590.09
1315.93	2215.1			1315.93	16456.5		1187.2	1918.28			772.971	7695.67	37695.7		1173.26	328.297	22328.3		1170.86	7178.1	2153.43		2832.51	645.215			2832.51	1600.56
1315.01	2207.86			1315.01	16462.1		1189.13	1931.73			771.961	7795.96	37796		1175.19	299.459	22299.5		1172.78	7194.64	2158.39		2831.81	712.844			2831.81	1521.92
1314.08	2196.78			1314.08	16127.3		1191.06	1948.03			770.95	7715.52	37715.5		1177.12	276.059	22276.1		1174.71	7220.12	2166.04		2831.11	623.649			2831.11	1546.65
1313.16	2181.98			1313.16	16197.7		1192.99	1966.95			769.94	7776.18	37776.2		1179.04	259.767	22259.8		1176.64	7270.73	2181.22		2830.41	641.377			2830.41	1560.68
1312.23	2163.57			1312.23	16454.5		1194.92	1989.03			768.93	7779.9	37779.9		1180.97	246.884	22246.9		1178.57	7330.16	2199.05		2829.71	627.035			2829.71	1610.34
1311.31	2141.69			1311.31	16195.4		1196.85	2016.53			767.92	7788.56	37788.6		1182.9	236.582	22236.6		1180.5	7377.5	2213.25		2829	637.632			2829	1510.37
1310.38	2116.51			1310.38	15752.9		1198.77	2052.31			766.909	7876.39	37876.4		1184.83	228.652	22228.7		1182.43	7407.1	2222.13		2828.3	648.226			2828.3	1506.59
1309.46	2088.23			1309.46	16133.8		1200.7	2081.06			765.898	7813.31	37813.3		1186.76	222.957	22223		1184.35	7441.33	2232.4		2827.6	673.062			2827.6	1598.97
1308.53	2057.01			1308.53	16209.6		1202.63	2090.82			764.888	7812.08	37812.1		1188.69	220.014	22220		1186.28	7500	2250		2826.9	640.921			2826.9	1545.33
1307.6	2023.14			1307.6	15829.3		1204.56	2099.16			763.876	7677.33	37677.3		1190.61	217.55	22217.5		1188.21	7549.13	2264.74		2826.2	647.95			2826.2	1441.87
1306.68	1986.75			1306.68	15775.6		1206.49	2119.16			762.865	7782.42	37782.4		1192.54	215.47	22215.5		1190.14	7558.56	2267.57		2825.49	672.775			2825.49	1544.89
1305.75	1948.12			1305.75	15662.6		1208.42	2151.54			761.854	7823.21	37823.2		1194.47	213.619	22213.6		1192.07	7526.72	2258.02		2824.79	633.529			2824.79	1505.52
1304.82	1907.47			1304.82	15851.7		1210.34	2177.13			760.842	7856.57	37856.6		1196.4	211.848	22211.8		1194	7527.11	2258.13		2824.09	619.204			2824.09	1537.33
1303.89	1865			1303.89	15760.3		1212.27	2186.85			759.83	7907.22	37907.2		1198.33	210.236	22210.2		1195.92	7583.04	2274.91		2823.39	640.465			2823.39	1608.28
1302.97	1821			1302.97	15453.1		1214.2	2198.6			758.818	7765.15	37765.1		1200.26	208.917	22208.9		1197.85	7641.73	2292.52		2822.68	633.259			2822.68	1551.13
1302.04	1775.62			1302.04	15504.7		1216.13	2216.27			757.807	7763.92	37763.9		1202.18	208.142	22208.1		1199.78	7695.15	2308.55		2821.98	622.497			2821.98	1522.45
1301.11	1729.15			1301.11	15348.7		1218.06	2239.76			756.794	7713.3	37713.3		1204.11	207.408	22207.4		1201.71	7740.87	2322.26		2821.28	682.871			2821.28	1493.78
1300.19	1681.72			1300.19	15400.2		1219.99	2269.1			755.781	7830.61	37830.6		1206.04	206.355	22206.4		1203.64	7770.7	2331.21		2820.57	672.106			2820.57	1522.02
1299.26	1633.55			1299.26	15198.4		1221.91	2306.71			754.77	7876.29	37876.3		1207.97	205.389	22205.4		1205.57	7778.19	2333.46		2819.87	657.788			2819.87	1592.91
1298.33	1584.85			1298.33	15271.5		1223.84	2346.75			753.757	7877.51	37877.5		1209.9	205.115	22205.1		1207.5	7799.93	2339.98		2819.17	629.253			2819.17	1574.91
1297.4	1535.74			1297.4	14859.7		1225.77	2392.65			752.743	7856.52	37856.5		1211.83	205.46	22205.5		1209.42	7854.46	2356.34		2818.46	629.164			2818.46	1539.14
1296.47	1486.48			1296.47	15067.5		1227.7	2438.6			751.73	7815.79	37815.8		1213.76	206.363	22206.4		1211.35	7917.88	2375.36		2817.76	650.399			2817.76	1549.58
1295.54	1437.14			1295.54	14946.7		1229.63	2476.8			750.718	7930.53	37930.5		1215.68	208.436	22208.4		1213.28	7970.54	2391.16		2817.06	643.199			2817.06	1570.68
1294.62	1387.96			1294.62	14785.6		1231.56	2508.39			749.704	7751.65	37751.6		1217.61	210.512	22210.5		1215.21	8011.5	2403.45		2816.35	689.297			2816.35	1577.57
1293.69	1338.99			1293.69	14707.9		1233.49	2547.91			748.69	7861.42	37861.4		1219.54	211.405	22211.4		1217.14	8058.42	2417.53		2815.65	710.515			2815.65	1442.34
1292.76	1290.39			1292.76	14544.1		1235.41	2596.85			747.677	7800.99	37801		1221.47	211.178	22211.2		1219.07	8117.26	2435.18		2814.95	628.716			2814.95	1601.98
1291.83	1242.29			1291.83	14711.5		1237.34	2653.34			746.663	7893.46	37893.5		1223.4	212.213	22212.2		1220.99	8172.31	2451.69		2814.24	664.142			2814.24	1584
1290.9	1194.75			1290.9	14768.4		1239.27	2716.91			745.649	7744.28	37744.3		1225.33	215.868	22215.9		1222.92	8214.67	2464.4		2813.54	664.048			2813.54	1477.24
1289.97	1147.96			1289.97	14451.3		1241.2	2787.24			744.635	7804.69	37804.7		1227.26	219.014	22219		1224.85	8249	2474.7		2812.83	642.65			2812.83	1516.09
1289.04	1101.93			1289.04	14607.8		1243.13	2865.6			743.621	7909.44	37909.4		1229.18	220.785	22220.8		1226.78	8288.58	2486.57		2812.13	649.658			2812.13	1554.92
1288.11	1056.82			1288.11	14570.6		1245.06	2954.56			742.606	7940.22	37940.2		1231.11	221.539	22221.5		1228.71	8342.04	2502.61		2811.43	727.656			2811.43	1682.48
1287.18	1012.62			1287.18	14321		1246.98	3042.66			741.592	7914.33	37914.3		1233.04	222.016	22222		1230.64	8391.82	2517.55		2810.72	621.081			2810.72	1494.14
1286.25	969.439			1286.25	14248.8		1248.91	3121.31			740.577	7745.55	37745.6		1234.97	222.066	22222.1		1232.57	8445.75	2533.72		2810.02	645.833			2810.02	1600.39
1285.32	927.292			1285.32	14440.2		1250.84	3202.86			739.562	7699.99	37700		1236.9	221.955	22222		1234.49	8492.7	2547.81		2809.31	702.509			2809.31	1532.75
1284.39	886.318			1284.39	14018.7		1252.77	3297.54			738.547	7752.95	37753		1238.83	222.379	22222.4		1236.42	8519.81	2555.94		2808.61	677.576			2808.61	1642.5
1283.46	846.513			1283.46	14169.7		1254.7	3406.85			737.531	7869.92	37869.9		1240.75	222.147	22222.1		1238.35	8526.05	2557.81		2807.9	663.292			2807.9	1585.52
1282.53	807.873			1282.53	14299.2		1256.63	3512.87			736.517	7893.3	37893.3		1242.68	219.898	22219.9		1240.28	8538.23	2561.47		2807.2	688.023			2807.2	1571.1
1281.6	770.47			1281.6	13923.5		1258.56	3614.99			735.501	7899.44	37899.4		1244.61	216.158	22216.2		1242.21	8552.86	2565.86		2806.49	638.281			2806.49	1549.6
1280.67	734.324			1280.67	14039.6		1260.48	3715.51			734.484	7836.66	37836.7		1246.54	213.478	22213.5		1244.14	8577.9	2573.37		2805.79	634.645			2805.79	1545.84
1279.74	699.452			1279.74	13943.4		1262.41	3812.1			733.469	7956	37956		1248.47	212.37	22212.4		1246.07	8622.98	2586.9		2805.08	645.189			2805.08	1595.25
1278.81	665.863			1278.81	14064.8		1264.34	3909.72			732.453	7848.94	37848.9		1250.4	211.497	22211.5		1247.99	8678.64	2603.59		2804.38	620.286			2804.38	1619.83
1277.88	633.562			1277.88	14143.2		1266.27	4017.81			731.437	7702.55	37702.6		1252.33	210.376	22210.4		1249.92	8727.03	2618.11		2803.67	630.829			2803.67	1502.65
1276.95	602.516			1276.95	13880.6		1268.2	4137.7			730.42	7932.55	37932.5		1254.25	209.041	22209		1251.85	8765.74	2629.72		2802.97	669.718			2802.97	1559.13
1276.02	572.784			1276.02	14007.3		1270.13	4263.35			729.403	7729.63	37729.6		1256.18	207.93	22207.9		1253.78	8806.43	2641.93		2802.26	687.337			2802.26	1534.11
1275.09	544.294			1275.09	13927.4		1272.06	4393.67			728.387	7902.99	37903		1258.11	207.134	22207.1		1255.71	8848.46	2654.54		2801.56	619.933			2801.56	1537.43
1274.16	517.062			1274.16	13895.7		1273.98	4528.28			727.37	7830.44	37830.4		1260.04	206.333	22206.3		1257.64	8896.56	2668.97		2800.85	648.18			2800.85	1491.17
1273.22	491.07			1273.22	13958		1275.91	4663.45			726.354	7804.62	37804.6		1261.97	205.499	22205.5		1259.56	8957.3	2687.19		2800.14	672.878			2800.14	1604.28
1272.29	466.272			1272.29	13523.9		1277.84	4800.88			725.336	7781.26	37781.3		1263.9	204.776	22204.8		1261.49	9030.95	2709.29		2799.44	619.668			2799.44	1643
1271.36	442.693			1271.36	13658.6		1279.77	4952.05			724.318	7826.72	37826.7		1265.82	203.946	22203.9		1263.42	9092.9	2727.87		2798.73	658.525			2798.73	1561.34
1270.43	420.279			1270.43	13702.1		1281.7	5125.4			723.301	7867.25	37867.3		1267.75	202.778	22202.8		1265.35	9139.27	2741.78		2798.03	679.67			2798.03	1592.98
1269.5	398.978			1269.5	13560.5		1283.63	5296.84			722.283	7878.29	37878.3		1269.68	201.991	22202		1267.28	9174.68	2752.4		2797.32	676.034			2797.32	1560.9
1268.56	378.783			1268.56	13856.1		1285.55	5446.45			721.266	7896.69	37896.7		1271.61	202.611	22202.6		1269.21	9192.28	2757.69		2796.61	661.782			2796.61	1564.21
1267.63	359.658			1267.63	13910.2		1287.48	5596.46			720.248	7814.4	37814.4		1273.54	203.009	22203		1271.13	9202.43	2760.73		2795.91	636.919			2795.91	1592.3
1266.7	341.567			1266.7	13361.3		1289.41	5773.9			719.229	7933.48	37933.5		1275.47	203.249	22203.2		1273.06	9225.18	2767.55		2795.2	661.594			2795.2	1620.37
1265.76	324.474			1265.76	13198.5		1291.34	5980.96			718.211	7873.3	37873.3		1277.39	203.005	22203		1274.99	9272.38	2781.71		2794.49	647.35			2794.49	1517.56
1264.83	308.324			1264.83	13523.3		1293.27	6202.56			717.192	7879.42	37879.4		1279.32	201.65	22201.7		1276.92	9315.03	2794.51		2793.79	675.553			2793.79	1584.54
1263.9	293.113			1263.9	13392.7		1295.2	6428.07			716.174	8022.98	38023		1281.25	199.537	22199.5		1278.85	9350.77	2805.23		2793.08	636.556			2793.08	1520.66
1262.96	278.77			1262.96	13701.3		1297.12	6676.62			715.155	8164.03	38164		1283.18	198.906	22198.9		1280.78	9385.99	2815.8		2792.37	643.537			2792.37	1541.66
1262.03	265.271			1262.03	13426		1299.05	6967.67			714.137	8520.95	38520.9		1285.11	200.564	22200.6		1282.71	9419.86	2825.96		2791.67	636.375			2791.67	1537.91
1261.1	252.577			1261.1	13341		1300.98	7291.23			713.117	8779.62	38779.6		1287.04	201.603	22201.6		1284.63	9454.59	2836.38		2790.96	682.238			2790.96	1580.11
1260.16	240.651			1260.16	13416.5		1302.91	7606.69			712.098	8967.09	38967.1		1288.97	200.562	22200.6		1286.56	9505.42	2851.63		2790.25	696.278			2790.25	1678.84
1259.23	229.452			1259.23	13328.8		1304.84	7926.74			711.078	8602.73	38602.7		1290.89	199.032	22199		1288.49	9577.68	2873.3		2789.54	611.365			2789.54	1586.72
1258.3	218.934			1258.3	13158.1		1306.77	8224.09			710.059	8424.83	38424.8		1292.82	198.446	22198.4		1290.42	9651.34	2895.4		2788.83	692.546			2788.83	1540.56
1257.36	209.079			1257.36	13241.8		1308.7	8499.17			709.039	8178.34	38178.3		1294.75	199.002	22199		1292.35	9727.79	2918.34		2788.13	671.25			2788.13	1533.28
1256.43	199.833			1256.43	13242.4		1310.62	8750.52			708.02	8049.58	38049.6		1296.68	199.526	22199.5		1294.28	9794.19	2938.26		2787.42	692.349			2787.42	1547.19
1255.49	191.17			1255.49	13122.6		1312.55	8983.6			706.999	8178.2	38178.2		1298.61	200.16	22200.2		1296.2	9830.78	2949.23		2786.71	671.059			2786.71	1589.35
1254.56	183.056			1254.56	13297.2		1314.48	9197.38			705.979	7961.27	37961.3		1300.54	199.898	22199.9		1298.13	9834.46	2950.34		2786	642.712			2786	1543.22
1253.62	175.457			1253.62	13239		1316.41	9349.63			704.958	7937.96	37938		1302.46	197.809	22197.8		1300.06	9852.59	2955.78		2785.3	670.868			2785.3	1638.33
1252.69	168.343			1252.69	13127.3		1318.34	9436.98			703.938	7985.69	37985.7		1304.39	195.284	22195.3		1301.99	9910.36	2973.11		2784.59	691.954			2784.59	1482.76
1251.75	161.675			1251.75	13101.2		1320.27	9461.11			702.917	7817.88	37817.9		1306.32	194.459	22194.5		1303.92	9961.69	2988.51		2783.88	660.087			2783.88	1510.79
1250.82	155.432			1250.82	12936.1		1322.19	9422.65			701.896	7917.05	37917		1308.25	195.833	22195.8		1305.85	9980.13	2994.04		2783.17	670.581			2783.17	1559.98
1249.88	149.593			1249.88	13316.3		1324.12	9315.59			700.875	8048.01	38048		1310.18	197.011	22197		1307.78	9977.7	2993.31		2782.46	702.245			2782.46	1619.75
1248.95	144.117			1248.95	13004.3		1326.05	9129.97			699.854	7968.39	37968.4		1312.11	198.172	22198.2		1309.7	9994.01	2998.2		2781.75	642.163			2781.75	1591.29
1248.01	138.987			1248.01	12916.8		1327.98	8860.44			698.832	7991.61	37991.6		1314.04	198.821	22198.8		1311.63	10043.1	3012.93		2781.05	649.127			2781.05	1538.15
1247.08	134.179			1247.08	13013.6		1329.91	8571.42			697.811	7980.55	37980.6		1315.96	198.078	22198.1		1313.56	10087	3026.11		2780.34	705.472			2780.34	1562.62
1246.14	129.664			1246.14	13078.4		1331.84	8271.07			696.789	8018.44	38018.4		1317.89	196.446	22196.4		1315.49	10120.1	3036.02		2779.63	687.737			2779.63	1622.36
1245.21	125.433			1245.21	12755.9		1333.77	7959.11			695.768	7948.67	37948.7		1319.82	196.33	22196.3		1317.42	10149.7	3044.9		2778.92	659.429			2778.92	1509.28
1244.27	121.454			1244.27	12871.4		1335.69	7631.91			694.745	8138.2	38138.2		1321.75	198.294	22198.3		1319.35	10180.7	3054.22		2778.21	691.067			2778.21	1688.88
1243.33	117.715			1243.33	12970.9		1337.62	7293.17			693.723	7943.7	37943.7		1323.68	199.307	22199.3		1321.28	10213.7	3064.12		2777.5	655.715			2777.5	1540.58
1242.4	114.198			1242.4	12875.5		1339.55	6951.75			692.701	7927.77	37927.8		1325.61	198.056	22198.1		1323.2	10250.3	3075.1		2776.79	662.672			2776.79	1561.51
1241.46	110.887			1241.46	13049.7		1341.48	6592.5			691.679	8060.98	38061		1327.54	196.735	22196.7		1325.13	10293.2	3087.97		2776.08	666.101			2776.08	1543.66
1240.52	107.765			1240.52	12804.8		1343.41	6263.27			690.655	8008.37	38008.4		1329.46	197.173	22197.2		1327.06	10336.9	3101.06		2775.37	651.911			2775.37	1539.92
1239.59	104.819			1239.59	12746.8		1345.34	5983.83			689.633	7872.67	37872.7		1331.39	199.089	22199.1		1328.99	10372.5	3111.76		2774.66	634.201			2774.66	1532.65
1238.65	102.034			1238.65	12888.9		1347.27	5723.66			688.609	8084.03	38084		1333.32	200.363	22200.4		1330.92	10410.3	3123.1		2773.95	683.431			2773.95	1648.69
1237.71	99.3985			1237.71	12908.2		1349.19	5460.25			687.587	8085.19	38085.2		1335.25	200.118	22200.1		1332.85	10471	3141.29		2773.24	651.632			2773.24	1599.14
1236.77	96.9052			1236.77	12647.5		1351.12	5192.35			686.563	8022.84	38022.8		1337.18	199.646	22199.6		1334.78	10556.6	3166.98		2772.53	648.017			2772.53	1616.52
1235.84	94.5382			1235.84	12858.9		1353.05	4945.52			685.54	7953.17	37953.2		1339.11	199.655	22199.7		1336.7	10617.4	3185.21		2771.82	676.096			2771.82	1552.91
1234.9	92.288			1234.9	12833		1354.98	4735.24			684.516	8127.75	38127.8		1341.04	200.243	22200.2		1338.63	10622.1	3186.64		2771.11	686.562			2771.11	1665.35
1233.96	90.1506			1233.96	12801.7		1356.91	4527.78			683.492	7953.09	37953.1		1342.96	200.609	22200.6		1340.56	10627	3188.11		2770.4	711.106			2770.4	1629.91
1233.02	88.1153			1233.02	12695.7		1358.84	4308.72			682.469	8029.96	38030		1344.89	200.518	22200.5		1342.49	10664.4	3199.3		2769.69	665.247			2769.69	1552.24
1232.08	86.1726			1232.08	12835		1360.77	4095.75			681.444	7874.89	37874.9		1346.82	200.479	22200.5		1344.42	10721.3	3216.4		2768.98	686.268			2768.98	1516.83
1231.15	84.3177			1231.15	12555.9		1362.69	3911.65			680.42	7937.1	37937.1		1348.75	200.678	22200.7		1346.35	10774.9	3232.47		2768.27	707.283			2768.27	1541.24
1230.21	82.5461			1230.21	12575.3		1364.62	3761.22			679.396	7950.49	37950.5		1350.68	201.013	22201		1348.27	10826.8	3248.03		2767.56	636.816			2767.56	1664.17
1229.27	80.8483			1229.27	12634.6		1366.55	3618.91			678.371	7888.23	37888.2		1352.61	201.541	22201.5		1350.2	10873.2	3261.97		2766.85	664.868			2766.85	1600.61
1228.33	79.2192			1228.33	12651.3		1368.48	3480.96			677.346	8035.79	38035.8		1354.53	201.964	22202		1352.13	10918.3	3275.5		2766.14	682.359			2766.14	1600.38
1227.39	77.6573			1227.39	12692		1370.41	3354.03			676.321	8032.07	38032.1		1356.46	202.272	22202.3		1354.06	10956.5	3286.95		2765.43	685.779			2765.43	1677.52
1226.45	76.1565			1226.45	12716.7		1372.34	3243.39			675.296	7906.42	37906.4		1358.39	202.837	22202.8		1355.99	10977.8	3293.32		2764.72	703.263			2764.72	1575.31
1225.51	74.7111			1225.51	12765.3		1374.26	3144.33			674.271	7983.19	37983.2		1360.32	202.711	22202.7		1357.92	10985	3295.51		2764.01	685.583			2764.01	1610.24
1224.58	73.3191			1224.58	12454.5		1376.19	3049.03			673.245	8069.7	38069.7		1362.25	200.972	22201		1359.85	11012	3303.61		2763.3	699.547			2763.3	1617.04
1223.64	71.977			1223.64	12830.5		1378.12	2956.83			672.22	8036.73	38036.7		1364.18	199.817	22199.8		1361.77	11066.3	3319.88		2762.58	667.814			2762.58	1588.69
1222.7	70.6818			1222.7	12658.3		1380.05	2866.57			671.193	8069.57	38069.6		1366.11	200.87	22200.9		1363.7	11127.1	3338.13		2761.87	636.089			2761.87	1613.07
1221.76	69.4306			1221.76	12704.2		1381.98	2775.74			670.168	8053.67	38053.7		1368.03	203.327	22203.3		1365.63	11196.2	3358.88		2761.16	678.164			2761.16	1570.67
1220.82	68.2208			1220.82	12526.7		1383.91	2688.32			669.142	7940.32	37940.3		1369.96	204.561	22204.6		1367.56	11263.6	3379.07		2760.45	702.661			2760.45	1640.71
1219.88	67.0488			1219.88	12567.3		1385.84	2605.47			668.115	8007.27	38007.3		1371.89	203.994	22204		1369.49	11317.2	3395.17		2759.74	670.945			2759.74	1556.17
1218.94	65.9149			1218.94	12477.6		1387.76	2528.01			667.089	7930.49	37930.5		1373.82	203.528	22203.5		1371.41	11353.5	3406.04		2759.03	663.825			2759.03	1594.58
1218	64.8148			1218	12592.7		1389.69	2459.36			666.062	8007.16	38007.2		1375.75	203.886	22203.9		1373.34	11392.3	3417.7		2758.32	632.124			2758.32	1541.68
1217.06	63.7477			1217.06	12386		1391.62	2402.01			665.036	8039.98	38040		1377.67	204.267	22204.3		1375.27	11421.4	3426.43		2757.6	667.147			2757.6	1555.51
1216.12	62.7121			1216.12	12439.9		1393.55	2347.57			664.009	7929.15	37929.1		1379.6	203.701	22203.7		1377.2	11466.8	3440.03		2756.89	684.606			2756.89	1590.39
1215.18	61.7063			1215.18	12368.9		1395.48	2296.36			662.981	7806.18	37806.2		1381.53	202.576	22202.6		1379.13	11557.5	3467.24		2756.18	680.998			2756.18	1670.9
1214.23	60.728			1214.23	12539.7		1397.4	2246.64			661.954	8096.99	38097		1383.46	202.496	22202.5		1381.06	11660	3498.01		2755.47	687.92			2755.47	1642.58
1213.29	59.7778			1213.29	12434.2		1399.33	2195.48			660.927	8095.7	38095.7		1385.39	203.785	22203.8		1382.99	11715.6	3514.69		2754.75	708.878			2754.75	1624.8
1212.35	58.8526			1212.35	12485.4		1401.26	2143.73			659.899	8079.82	38079.8		1387.32	204.781	22204.8		1384.91	11710.6	3513.19		2754.04	663.162			2754.04	1603.52
1211.41	57.9522			1211.41	12518		1403.19	2101.89			658.872	8056.65	38056.6		1389.25	204.796	22204.8		1386.84	11725.1	3517.52		2753.33	680.609			2753.33	1606.8
1210.47	57.0757			1210.47	12470.9		1405.12	2078.21			657.844	8077.25	38077.3		1391.17	204.864	22204.9		1388.77	11778	3533.39		2752.62	691.035			2752.62	1634.63
1209.53	56.2219			1209.53	12455.7		1407.05	2049.68			656.816	8010.31	38010.3		1393.1	205.419	22205.4		1390.7	11836.4	3550.91		2751.9	676.907			2751.9	1553.73
1208.59	55.3901			1208.59	12108.7		1408.98	2005.59			655.788	8081.98	38082		1395.03	206.155	22206.2		1392.63	11885.3	3565.6		2751.19	732.919			2751.19	1651.7
1207.64	54.5785			1207.64	12505		1410.9	1960.36			654.76	8085.56	38085.6		1396.96	207.361	22207.4		1394.56	11929.1	3578.72		2750.48	666.195			2750.48	1711.07
1206.7	53.788			1206.7	12572		1412.83	1926.74			653.73	7999.21	37999.2		1398.89	209.317	22209.3		1396.48	11978.9	3593.66		2749.76	690.641			2749.76	1598.64
1205.76	53.0163			1205.76	12543.6		1414.76	1905.23			652.702	8085.42	38085.4		1400.82	210.948	22210.9		1398.41	12036.9	3611.06		2749.05	676.521			2749.05	1672.02
1204.82	52.2634			1204.82	12472.6		1416.69	1884.31			651.673	8161.9	38161.9		1402.74	212.652	22212.7		1400.34	12082.1	3624.64		2748.34	693.948			2748.34	1657.77
1203.88	51.5288			1203.88	12300.9		1418.62	1863.85			650.645	8112.01	38112		1404.67	213.889	22213.9		1402.27	12094.5	3628.34		2747.62	648.294			2747.62	1650.52
1202.93	50.8117			1202.93	12498		1420.55	1844.27			649.615	8159.3	38159.3		1406.6	213.383	22213.4		1404.2	12110.8	3633.22		2746.91	669.224			2746.91	1576.71
1201.99	50.1117			1201.99	12602.1		1422.47	1824.75			648.586	8060.86	38060.9		1408.53	210.41	22210.4		1406.13	12161.2	3648.36		2746.2	711.168			2746.2	1636.04
1201.05	49.4274			1201.05	12504.7		1424.4	1806.86			647.556	8231.99	38232		1410.46	209.351	22209.4		1408.06	12234.8	3670.44		2745.48	711.066			2745.48	1513.2
1200.1	48.759			1200.1	12394.1		1426.33	1793.35			646.526	7905.34	37905.3		1412.39	212.007	22212		1409.98	12298.7	3689.61		2744.77	700.458			2744.77	1607.55
1199.16	48.1068			1199.16	12535.3		1428.26	1784.86			645.497	8134.7	38134.7		1414.32	213.707	22213.7		1411.91	12349.1	3704.72		2744.06	654.834			2744.06	1586.31
1198.22	47.4689			1198.22	12575.8		1430.19	1771.85			644.467	8089.71	38089.7		1416.24	212.923	22212.9		1413.84	12406.7	3722.02		2743.34	710.762			2743.34	1666.61
1197.28	46.8455			1197.28	12332.7		1432.12	1747.24			643.437	8178.22	38178.2		1418.17	211.673	22211.7		1415.77	12476.2	3742.87		2742.63	675.652			2742.63	1645.37
1196.33	46.2355			1196.33	12662		1434.05	1727.08			642.406	8208.46	38208.5		1420.1	211.857	22211.9		1417.7	12555.4	3766.61		2741.91	647.553			2741.91	1631.13
1195.39	45.6398			1195.39	12604.4		1435.97	1719.77			641.376	8168.34	38168.3		1422.03	213.115	22213.1		1419.63	12639	3791.71		2741.2	710.457			2741.2	1567.91
1194.44	45.0574			1194.44	12512.4		1437.9	1717.08			640.345	8079.72	38079.7		1423.96	214.016	22214		1421.56	12727.2	3818.17		2740.49	682.361			2740.49	1574.68
1193.5	44.4873			1193.5	12396.6		1439.83	1708.88			639.314	8134.22	38134.2		1425.89	214.128	22214.1		1423.48	12830.5	3849.15		2739.77	682.264			2739.77	1623.44
1192.56	43.9297			1192.56	12317.9		1441.76	1695.5			638.283	8115.95	38116		1427.82	214.597	22214.6		1425.41	12931.7	3879.52		2739.06	682.167			2739.06	1574.23
1191.61	43.3843			1191.61	12345.1		1443.69	1681.22			637.252	8075.87	38075.9		1429.74	216.256	22216.3		1427.34	13080.2	3924.05		2738.34	727.54			2738.34	1657.95
1190.67	42.8508			1190.67	12568.2		1445.62	1666.27			636.221	8009.14	38009.1		1431.67	218.346	22218.3		1429.27	13299.9	3989.97		2737.63	664.485			2737.63	1605.26
1189.72	42.3288			1189.72	12481.6		1447.55	1651.99			635.189	8049.06	38049.1		1433.6	219.739	22219.7		1431.2	13555.4	4066.62		2736.91	702.855			2736.91	1650.49
1188.78	41.8174			1188.78	12220.3		1449.47	1638.1			634.157	8079.29	38079.3		1435.53	220.226	22220.2		1433.13	13868.6	4160.58		2736.2	653.807			2736.2	1615.29
1187.83	41.3175			1187.83	12374.5		1451.4	1626.18			633.126	8274.26	38274.3		1437.46	220.58	22220.6		1435.06	14240.1	4272.02		2735.48	688.671			2735.48	1552.13
1186.89	40.8276			1186.89	12422.9		1453.33	1618.74			632.094	8239.03	38239		1439.39	220.996	22221		1436.98	14419.5	4325.86		2734.77	643.134			2734.77	1642.79
1185.94	40.3481			1185.94	12468.6		1455.26	1615.84			631.062	7990.66	37990.7		1441.32	221.411	22221.4		1438.91	14280.2	4284.07		2734.05	702.453			2734.05	1572.66
1185	39.8787			1185	12590.9		1457.19	1611.63			630.029	8192.82	38192.8		1443.24	221.315	22221.3		1440.84	14111.9	4233.58		2733.34	684.882			2733.34	1649.31
1184.05	39.4191			1184.05	12499.1		1459.12	1603.41			628.997	7961.48	37961.5		1445.17	221.285	22221.3		1442.77	13897.1	4169.12		2732.62	642.858			2732.62	1596.66
1183.11	38.969			1183.11	12510.4		1461.05	1596.33			627.964	8025.58	38025.6		1447.1	222.495	22222.5		1444.7	13705.1	4111.54		2731.9	705.646			2731.9	1610.41
1182.16	38.5278			1182.16	12585.1		1462.97	1594.51			626.932	8109.03	38109		1449.03	225.324	22225.3		1446.63	13606	4081.81		2731.19	705.545			2731.19	1641.61
1181.21	38.0961			1181.21	12133.9		1464.9	1593.64			625.898	8008.51	38008.5		1450.96	226.485	22226.5		1448.55	13602.8	4080.84		2730.47	687.983			2730.47	1585.5
1180.27	37.6727			1180.27	12375.1		1466.83	1586.58			624.865	8104.03	38104		1452.89	223.491	22223.5		1450.48	13615.6	4084.69		2729.76	670.425			2729.76	1609.72
1179.32	37.2581			1179.32	12478.9		1468.76	1572.25			623.832	8003.54	38003.5		1454.81	221.359	22221.4		1452.41	13660.5	4098.15		2729.04	645.891			2729.04	1658.37
1178.38	36.8518			1178.38	12381.8		1470.69	1562.28			622.799	8062.74	38062.7		1456.74	223.162	22223.2		1454.34	13702.7	4110.82		2728.32	701.651			2728.32	1682.57
1177.43	36.4537			1177.43	12438		1472.62	1561.03			621.765	8228.35	38228.3		1458.67	226.23	22226.2		1456.27	13731.4	4119.42		2727.61	691.08			2727.61	1661.38
1176.48	36.0632			1176.48	12409.7		1474.54	1560.29			620.731	8173.84	38173.8		1460.6	227.847	22227.8		1458.2	13761.6	4128.47		2726.89	736.349			2726.89	1689.06
1175.54	35.6809			1175.54	12262.6		1476.47	1558.3			619.697	8063.73	38063.7		1462.53	228.189	22228.2		1460.12	13812.6	4143.8		2726.18	666.457			2726.18	1528.32
1174.59	35.3058			1174.59	12297.6		1478.4	1555.06			618.663	8226.84	38226.8		1464.46	227.842	22227.8		1462.05	13884.3	4165.29		2725.46	715.205			2725.46	1576.94
1173.64	34.9382			1173.64	12116.2		1480.33	1550.02			617.629	8194.11	38194.1		1466.38	225.626	22225.6		1463.98	13943.4	4183.01		2724.74	736.033			2724.74	1615.09
1172.69	34.5778			1172.69	12470.7		1482.26	1542.54			616.595	8035.71	38035.7		1468.31	223.773	22223.8		1465.91	13975.9	4192.76		2724.03	728.952			2724.03	1660.2
1171.75	34.2245			1171.75	12273.5		1484.19	1536.87			615.56	8087.6	38087.6		1470.24	223.359	22223.4		1467.84	14018.5	4205.55		2723.31	774.183			2723.31	1673.91
1170.8	33.8781			1170.8	12213.5		1486.12	1536.08			614.524	8047.65	38047.7		1472.17	223.629	22223.6		1469.77	14087.1	4226.12		2722.59	704.336			2722.59	1652.75
1169.85	33.5384			1169.85	12459.6		1488.04	1533.46			613.49	8258.94	38258.9		1474.1	223.693	22223.7		1471.7	14166.9	4250.08		2721.87	707.722			2721.87	1656
1168.9	33.205			1168.9	12286.2		1489.97	1524.89			612.455	8136.87	38136.9		1476.03	223.253	22223.3		1473.62	14247.9	4274.36		2721.16	704.135			2721.16	1610.45
1167.96	32.878			1167.96	12289.6		1491.9	1514.25			611.42	8140.4	38140.4		1477.96	222.447	22222.4		1475.55	14328.5	4298.55		2720.44	717.975			2720.44	1690.38
1167.01	32.5577			1167.01	12353.6		1493.83	1506.7			610.384	8143.94	38143.9		1479.88	221.303	22221.3		1477.48	14395.2	4318.57		2719.72	728.327			2719.72	1606.5
1166.06	32.2432			1166.06	12275.3		1495.76	1502.11			609.349	8101.6	38101.6		1481.81	221.201	22221.2		1479.41	14439.2	4331.77		2719	714.286			2719	1616.72
1165.11	31.9343			1165.11	12080.9		1497.69	1500.67			608.312	8194.44	38194.4		1483.74	222.681	22222.7		1481.34	14483.3	4344.98		2718.29	728.119			2718.29	1606.04
1164.16	31.6317			1164.16	12321.5		1499.61	1507.59			607.277	8043.51	38043.5		1485.67	224.155	22224.2		1483.27	14535.7	4360.7		2717.57	734.982			2717.57	1602.33
1163.21	31.3348			1163.21	12348.6		1501.54	1510.91			606.241	8061.54	38061.5		1487.6	224.538	22224.5		1485.19	14589.9	4376.97		2716.85	647.806			2716.85	1650.86
1162.27	31.0432			1162.27	12301.9		1503.47	1503.71			605.204	8122.98	38123		1489.53	224.02	22224		1487.12	14643	4392.9		2716.13	654.678			2716.13	1553.12
1161.32	30.757			1161.32	12144.6		1505.4	1493.69			604.168	8194.05	38194		1491.45	223.154	22223.2		1489.05	14694.7	4408.4		2715.42	720.739			2715.42	1667.8
1160.37	30.4763			1160.37	12345.5		1507.33	1492.02			603.132	8081.8	38081.8		1493.38	221.958	22222		1490.98	14737.2	4421.17		2714.7	671.897			2714.7	1615.34
1159.42	30.2008			1159.42	12101.3		1509.26	1500.87			602.095	8162.5	38162.5		1495.31	221.192	22221.2		1492.91	14761.6	4428.47		2713.98	717.052			2713.98	1642.95
1158.47	29.9304			1158.47	12194.3		1511.18	1502.77			601.058	8069.59	38069.6		1497.24	220.512	22220.5		1494.84	14800.3	4440.08		2713.26	685.627			2713.26	1681
1157.52	29.6651			1157.52	12042.3		1513.11	1489.4			600.021	8138.21	38138.2		1499.17	220.158	22220.2		1496.77	14879.9	4463.97		2712.54	706.408			2712.54	1739.92
1156.57	29.4044			1156.57	12240.5		1515.04	1479.86			598.983	8148.96	38149		1501.1	220.938	22220.9		1498.69	14967.7	4490.31		2711.82	685.43			2711.82	1739.67
1155.62	29.1488			1155.62	12151.7		1516.97	1482.79			597.946	8270.57	38270.6		1503.03	222.634	22222.6		1500.62	15036.5	4510.94		2711.11	706.206			2711.11	1735.94
1154.67	28.8976			1154.67	12131.4		1518.9	1488.42			596.908	8037.94	38037.9		1504.95	223.112	22223.1		1502.55	15087	4526.11		2710.39	688.713			2710.39	1693.96
1153.72	28.651			1153.72	12332.2		1520.83	1483.91			595.871	8034.25	38034.3		1506.88	222.022	22222		1504.48	15132.5	4539.75		2709.67	678.181			2709.67	1631.11
1152.77	28.4089			1152.77	12277.6		1522.76	1469.15			594.833	8129.32	38129.3		1508.81	221.579	22221.6		1506.41	15164.4	4549.31		2708.95	695.471			2708.95	1582.2
1151.82	28.171			1151.82	12204.7		1524.68	1463.54			593.795	8173.78	38173.8		1510.74	223.161	22223.2		1508.34	15208.6	4562.59		2708.23	747.524			2708.23	1620.21
1150.87	27.9377			1150.87	12218.6		1526.61	1474.03			592.757	8138.77	38138.8		1512.67	224.593	22224.6		1510.27	15285.1	4585.54		2707.51	750.893			2707.51	1675.6
1149.92	27.7084			1149.92	12250.9		1528.54	1481.77			591.718	8233.77	38233.8		1514.6	223.705	22223.7		1512.19	15364.7	4609.4		2706.79	677.793			2706.79	1671.89
1148.97	27.4834			1148.97	12277.9		1530.47	1480.78			590.68	8208.39	38208.4		1516.53	221.54	22221.5		1514.12	15422.4	4626.71		2706.07	677.696			2706.07	1629.95
1148.02	27.2623			1148.02	12123.6		1532.4	1476.51			589.641	7985.66	37985.7		1518.45	221.206	22221.2		1516.05	15460.1	4638.03		2705.35	705.398			2705.35	1667.94
1147.06	27.0451			1147.06	12024.4		1534.33	1474.36			588.602	8148.02	38148		1520.38	223.172	22223.2		1517.98	15511.1	4653.33		2704.63	694.874			2704.63	1646.85
1146.11	26.8319			1146.11	12280.1		1536.26	1473.63			587.562	8247.77	38247.8		1522.31	224.449	22224.4		1519.91	15583.6	4675.08		2703.91	729.513			2703.91	1625.77
1145.16	26.6222			1145.16	12162.6		1538.18	1468.41			586.523	8215.18	38215.2		1524.24	224.024	22224		1521.84	15654.7	4696.41		2703.19	712.042			2703.19	1722.79
1144.21	26.4166			1144.21	12179.1		1540.11	1454.95			585.484	8023.86	38023.9		1526.17	223.634	22223.6		1523.76	15716.4	4714.93		2702.47	663.32			2702.47	1618.36
1143.26	26.2143			1143.26	12203.5		1542.04	1447.1			584.444	8068.27	38068.3		1528.1	224.824	22224.8		1525.69	15781.3	4734.39		2701.75	704.894			2701.75	1645.91
1142.31	26.0157			1142.31	11925.9		1543.97	1451.58			583.405	8098.25	38098.2		1530.02	226.494	22226.5		1527.62	15866.7	4760		2701.03	694.377			2701.03	1656.09
1141.35	25.8208			1141.35	12165.6		1545.9	1459.81			582.365	8195.52	38195.5		1531.95	226.505	22226.5		1529.55	15966.8	4790.05		2700.31	680.392			2700.31	1621.14
1140.4	25.6292			1140.4	12079.7		1547.83	1466.12			581.325	8150.95	38150.9		1533.88	224.591	22224.6		1531.48	16042.2	4812.65		2699.59	718.475			2699.59	1676.44
1139.45	25.4408			1139.45	12072.6		1549.75	1471.43			580.285	8236.17	38236.2		1535.81	223.367	22223.4		1533.41	16067	4820.11		2698.87	662.846			2698.87	1631.09
1138.5	25.2559			1138.5	12280.7		1551.68	1480.32			579.244	8278.11	38278.1		1537.74	223.532	22223.5		1535.34	16110.3	4833.08		2698.15	669.69			2698.15	1686.37
1137.54	25.074			1137.54	11956		1553.61	1495.99			578.204	8118.22	38118.2		1539.67	224.237	22224.2		1537.26	16179.2	4853.77		2697.43	742.452			2697.43	1647.97
1136.59	24.8956			1136.59	12038.1		1555.54	1500.23			577.163	8201	38201		1541.6	225.047	22225		1539.19	16258.9	4877.68		2696.71	697.25			2696.71	1665.07
1135.64	24.7201			1135.64	12256.6		1557.47	1479.73			576.122	8298.17	38298.2		1543.52	225.905	22225.9		1541.12	16347.7	4904.3		2695.99	714.492			2695.99	1605.87
1134.69	24.5477			1134.69	12084.2		1559.4	1458.14			575.081	8174.37	38174.4		1545.45	226.976	22227		1543.05	16437.9	4931.36		2695.27	717.858			2695.27	1643.79
1133.73	24.3783			1133.73	12014.1		1561.33	1451.12			574.04	8132.25	38132.2		1547.38	228.419	22228.4		1544.98	16509.3	4952.78		2694.55	717.755			2694.55	1605.41
1132.78	24.2117			1132.78	12319.1		1563.25	1451.85			572.998	8152.56	38152.6		1549.31	229.796	22229.8		1546.91	16548.7	4964.62		2693.83	696.851			2693.83	1723.06
1131.83	24.0482			1131.83	11955.4		1565.18	1448.38			571.957	8139.26	38139.3		1551.24	230.879	22230.9		1548.83	16595.5	4978.66		2693.11	682.886			2693.11	1702.01
1130.87	23.8874			1130.87	12168.5		1567.11	1440.18			570.915	8385.14	38385.1		1553.17	231.701	22231.7		1550.76	16652.7	4995.8		2692.38	682.788			2692.38	1635.92
1129.92	23.7296			1129.92	11964.8		1569.04	1429.7			569.873	8153.45	38153.5		1555.09	232.699	22232.7		1552.69	16718.3	5015.48		2691.66	703.483			2691.66	1611.43
1128.96	23.5744			1128.96	12114.9		1570.97	1413.55			568.831	8135.36	38135.4		1557.02	233.569	22233.6		1554.62	16799.5	5039.84		2690.94	727.637			2690.94	1718.61
1128.01	23.4219			1128.01	12097.3		1572.9	1401.35			567.789	8172.44	38172.4		1558.95	233.617	22233.6		1556.55	16888.4	5066.51		2690.22	692.888			2690.22	1683.72
1127.06	23.272			1127.06	12105.9		1574.82	1398.79			566.747	8202.32	38202.3		1560.88	232.915	22232.9		1558.48	16971.4	5091.42		2689.5	692.789			2689.5	1645.37
1126.1	23.1246			1126.1	12009.7		1576.75	1402.23			565.704	8232.18	38232.2		1562.81	233.264	22233.3		1560.4	17050.8	5115.23		2688.78	682.299			2688.78	1613.97
1125.15	22.9799			1125.15	12081.2		1578.68	1409.1			564.661	8367.53	38367.5		1564.74	235.379	22235.4		1562.33	17113.8	5134.13		2688.06	692.591			2688.06	1707.24
1124.19	22.8376			1124.19	11937.9		1580.61	1419.45			563.618	8229.55	38229.6		1566.66	237.178	22237.2		1564.26	17142.6	5142.78		2687.33	716.729			2687.33	1661.98
1123.24	22.6978			1123.24	12006.8		1582.54	1425.16			562.575	8297.75	38297.7		1568.59	238.807	22238.8		1566.19	17176.7	5153.01		2686.61	702.778			2686.61	1589.04
1122.28	22.5604			1122.28	12078.2		1584.47	1424.3			561.532	8399.47	38399.5		1570.52	239.872	22239.9		1568.12	17225.5	5167.66		2685.89	688.832			2685.89	1734.19
1121.33	22.4254			1121.33	12217.7		1586.39	1421.01			560.489	8261.55	38261.6		1572.45	239.862	22239.9		1570.05	17287.3	5186.2		2685.17	730.265			2685.17	1685.49
1120.37	22.2928			1120.37	11985.5		1588.32	1414.4			559.445	8236.28	38236.3		1574.38	239.073	22239.1		1571.98	17365.3	5209.58		2684.44	716.318			2684.44	1616.04
1119.42	22.1624			1119.42	12038.6		1590.25	1407.41			558.401	8273.29	38273.3		1576.31	238.184	22238.2		1573.9	17459.8	5237.94		2683.72	674.696			2683.72	1688.47
1118.46	22.0343			1118.46	12128.3		1592.18	1403.05			557.357	8216.88	38216.9		1578.24	236.626	22236.6		1575.83	17539.2	5261.77		2683	723.032			2683	1719.36
1117.5	21.9083			1117.5	12259.8		1594.11	1400.72			556.313	8222.76	38222.8		1580.16	236.379	22236.4		1577.76	17583.4	5275.01		2682.28	719.47			2682.28	1694.9
1116.55	21.7847			1116.55	11936.2		1596.04	1396.02			555.27	8410.58	38410.6		1582.09	239.184	22239.2		1579.69	17642.2	5292.66		2681.55	674.406			2681.55	1718.87
1115.59	21.6631			1115.59	11861.2		1597.97	1388.15			554.225	8284.76	38284.8		1584.02	241.561	22241.6		1581.62	17742.7	5322.82		2680.83	736.553			2680.83	1725.54
1114.64	21.5435			1114.64	12207		1599.89	1379.97			553.181	8269.08	38269.1		1585.95	241.863	22241.9		1583.55	17844.9	5353.48		2680.11	701.873			2680.11	1663.06
1113.68	21.4262			1113.68	12299.3		1601.82	1369.84			552.136	8325.19	38325.2		1587.88	241.326	22241.3		1585.47	17917.3	5375.18		2679.38	698.315			2679.38	1621.34
1112.72	21.3109			1112.72	12216.3		1603.75	1362.38			551.091	8340.61	38340.6		1589.81	241.53	22241.5		1587.4	17962.2	5388.66		2678.66	725.868			2678.66	1662.58
1111.77	21.1975			1111.77	12070.7		1605.68	1362.38			550.046	8411.04	38411		1591.73	242.525	22242.5		1589.33	17995.9	5398.77		2677.94	684.291			2677.94	1672.71
1110.81	21.0861			1110.81	12230.8		1607.61	1366.81			549.001	8340.33	38340.3		1593.66	243.099	22243.1		1591.26	18013.9	5404.16		2677.21	732.571			2677.21	1672.47
1109.85	20.9766			1109.85	11980.7		1609.54	1366.7			547.955	8422.7	38422.7		1595.59	243.154	22243.2		1593.19	18043.8	5413.15		2676.49	704.826			2676.49	1686.05
1108.9	20.8691			1108.9	12005		1611.46	1361.08			546.909	8227.68	38227.7		1597.52	242.982	22243		1595.12	18110.3	5433.1		2675.77	728.906			2675.77	1682.36
1107.94	20.7635			1107.94	12308.7		1613.39	1355.05			545.864	8271.79	38271.8		1599.45	242.1	22242.1		1597.05	18175.3	5452.6		2675.04	714.986			2675.04	1606.13
1106.98	20.6598			1106.98	11852.4		1615.32	1345.23			544.818	8354.13	38354.1		1601.38	241.707	22241.7		1598.97	18214.5	5464.36		2674.32	752.872			2674.32	1726.77
1106.02	20.5578			1106.02	12015.1		1617.25	1340.17			543.771	8297.83	38297.8		1603.31	243.244	22243.2		1600.9	18239.8	5471.94		2673.59	752.764			2673.59	1660.92
1105.07	20.4577			1105.07	12117.6		1619.18	1346.54			542.726	8404.03	38404		1605.23	245.886	22245.9		1602.83	18271.2	5481.38		2672.87	725.036			2672.87	1674.49
1104.11	20.3594			1104.11	12107.9		1621.11	1356.38			541.68	8402.69	38402.7		1607.16	246.657	22246.7		1604.76	18307.2	5492.18		2672.15	693.864			2672.15	1767.45
1103.15	20.2628			1103.15	12093		1623.04	1360.33			540.633	8406.12	38406.1		1609.09	244.687	22244.7		1606.69	18359.6	5507.87		2671.42	728.28			2671.42	1718.88
1102.19	20.1678			1102.19	12039		1624.96	1358.17			539.586	8371.34	38371.3		1611.02	244.085	22244.1		1608.62	18439.8	5531.94		2670.7	738.529			2670.7	1704.83
1101.23	20.0746			1101.23	12102.3		1626.89	1352.05			538.539	8284.04	38284		1612.95	246.375	22246.4		1610.55	18519	5555.7		2669.97	731.522			2669.97	1559.66
1100.28	19.9831			1100.28	12017		1628.82	1339.33			537.492	8368.67	38368.7		1614.88	248.419	22248.4		1612.47	18583.3	5574.98		2669.25	772.818			2669.25	1776.79
1099.32	19.8932			1099.32	11866.4		1630.75	1328.53			536.445	8250.35	38250.4		1616.81	249.088	22249.1		1614.4	18642.1	5592.63		2668.52	731.312			2668.52	1707.55
1098.36	19.8049			1098.36	11984.5		1632.68	1322.88			535.397	8284.84	38284.8		1618.73	248.804	22248.8		1616.33	18704.7	5611.4		2667.8	689.818			2667.8	1655.56
1097.4	19.7183			1097.4	11870.6		1634.61	1318.84			534.35	8328.86	38328.9		1620.66	247.695	22247.7		1618.26	18772.1	5631.63		2667.07	803.523			2667.07	1786.37
1096.44	19.6332			1096.44	12205		1636.54	1312.77			533.302	8265.49	38265.5		1622.59	245.854	22245.9		1620.19	18852.2	5655.65		2666.35	744.79			2666.35	1768.88
1095.48	19.5497			1095.48	12065		1638.46	1306.23			532.254	8395.38	38395.4		1624.52	245.471	22245.5		1622.12	18953.6	5686.07		2665.62	699.865			2665.62	1758.28
1094.52	19.4677			1094.52	12237.7		1640.39	1306.53			531.206	8346.33	38346.3		1626.45	247.623	22247.6		1624.05	19046.6	5713.97		2664.9	737.683			2664.9	1582.23
1093.56	19.3872			1093.56	11972.6		1642.32	1317.48			530.158	8492.86	38492.9		1628.38	249.015	22249		1625.97	19111.2	5733.38		2664.17	741.024			2664.17	1785.35
1092.6	19.3082			1092.6	12098.4		1644.25	1323.04			529.109	8303.12	38303.1		1630.31	248.589	22248.6		1627.9	19171.6	5751.47		2663.45	720.241			2663.45	1757.53
1091.64	19.2307			1091.64	11989.8		1646.18	1314.25			528.061	8301.8	38301.8		1632.23	247.464	22247.5		1629.83	19240.9	5772.26		2662.72	706.355			2662.72	1681.47
1090.68	19.1546			1090.68	12066		1648.11	1307.76			527.013	8367.22	38367.2		1634.16	246.274	22246.3		1631.76	19316.2	5794.87		2662	751.04			2662	1712.23
1089.72	19.08			1089.72	12118.8		1650.04	1311.55			525.963	8330.13	38330.1		1636.09	245.01	22245		1633.69	19394.2	5818.27		2661.27	695.818			2661.27	1725.77
1088.76	19.0068			1088.76	12012.8		1651.96	1319.43			524.914	8364.54	38364.5		1638.02	243.264	22243.3		1635.62	19475	5842.49		2660.54	719.828			2660.54	1660.08
1087.8	18.9349			1087.8	12008.4		1653.89	1323.7			523.865	8263.13	38263.1		1639.95	240.778	22240.8		1637.54	19550	5864.99		2659.82	709.394			2659.82	1694.28
1086.84	18.8645			1086.84	12071.6		1655.82	1324.39			522.815	8390.45	38390.5		1641.88	240.34	22240.3		1639.47	19627.9	5888.36		2659.09	719.621			2659.09	1725.03
1085.88	18.7954			1085.88	12197.2		1657.75	1321.55			521.766	8429.6	38429.6		1643.8	244.212	22244.2		1641.4	19688.5	5906.56		2658.37	743.617			2658.37	1704.12
1084.92	18.7276			1084.92	11968.9		1659.68	1313.25			520.717	8309.18	38309.2		1645.73	247.169	22247.2		1643.33	19707.4	5912.23		2657.64	750.395			2657.64	1669.46
1083.96	18.6612			1083.96	11990.5		1661.61	1305.54			519.666	8467.39	38467.4		1647.66	245.838	22245.8		1645.26	19717.2	5915.18		2656.91	760.612			2656.91	1734.61
1083	18.5961			1083	11897.6		1663.53	1300.94			518.616	8351.75	38351.8		1649.59	243.437	22243.4		1647.19	19763	5928.9		2656.19	777.709			2656.19	1662.1
1082.04	18.5322			1082.04	11864.5		1665.46	1296.34			517.566	8395.64	38395.6		1651.52	243.842	22243.8		1649.12	19841.4	5952.41		2655.46	732.869			2655.46	1685.94
1081.08	18.4697			1081.08	11961.5		1667.39	1285.23			516.516	8422.86	38422.9		1653.45	246.31	22246.3		1651.04	19901.1	5970.32		2654.73	780.926			2654.73	1689.14
1080.11	18.4083			1080.11	12022		1669.32	1272.37			515.465	8457.21	38457.2		1655.38	247.076	22247.1		1652.97	19928.3	5978.49		2654.01	736.098			2654.01	1682.02
1079.15	18.3483			1079.15	11853.8		1671.25	1276.89			514.414	8332.13	38332.1		1657.3	245.321	22245.3		1654.9	19958.6	5987.58		2653.28	718.797			2653.28	1712.73
1078.19	18.2895			1078.19	12044.3		1673.18	1307.42			513.363	8421.2	38421.2		1659.23	244.182	22244.2		1656.83	20007.1	6002.13		2652.55	694.622			2652.55	1678.1
1077.23	18.2319			1077.23	11899.5		1675.11	1325.7			512.312	8415.09	38415.1		1661.16	245.035	22245		1658.76	20055	6016.48		2651.83	732.343			2651.83	1650.35
1076.27	18.1755			1076.27	11939.2		1677.03	1320.63			511.261	8240.14	38240.1		1663.09	245.936	22245.9		1660.68	20082	6024.61		2651.1	721.925			2651.1	1670.74
1075.3	18.1203			1075.3	11662		1678.96	1312.31			510.21	8467.09	38467.1		1665.02	245.929	22245.9		1662.61	20100.7	6030.21		2650.37	783.692			2650.37	1777.06
1074.34	18.0662			1074.34	11800.4		1680.89	1303.08			509.158	8380.15	38380.1		1666.94	245.27	22245.3		1664.54	20140.9	6042.27		2649.64	762.959			2649.64	1666.83
1073.38	18.0134			1073.38	11866.1		1682.82	1295.77			508.106	8469.13	38469.1		1668.87	244.251	22244.3		1666.47	20206.9	6062.06		2648.92	718.178			2648.92	1656.28
1072.42	17.9616			1072.42	11669.5		1684.75	1294.35			507.055	8384.59	38384.6		1670.8	242.9	22242.9		1668.4	20287.8	6086.35		2648.19	721.511			2648.19	1731.63
1071.45	17.911			1071.45	11844.3		1686.68	1298.82			506.002	8421.27	38421.3		1672.73	241.648	22241.6		1670.33	20399.2	6119.77		2647.46	731.713			2647.46	1710.77
1070.49	17.8615			1070.49	11826.9		1688.6	1303.23			504.95	8415.17	38415.2		1674.66	240.38	22240.4		1672.26	20501.1	6150.32		2646.73	697.261			2646.73	1768.91
1069.53	17.8132			1069.53	11910.7		1690.53	1309.24			503.897	8325.93	38325.9		1676.59	239.594	22239.6		1674.18	20564.1	6169.24		2646.01	707.464			2646.01	1627.85
1068.56	17.7659			1068.56	11971.1		1692.46	1311.77			502.845	8405.35	38405.4		1678.52	239.246	22239.2		1676.11	20615.2	6184.55		2645.28	724.531			2645.28	1675.69
1067.6	17.7198			1067.6	11772		1694.39	1306.73			501.792	8496.62	38496.6		1680.44	239.614	22239.6		1678.04	20677	6203.09		2644.55	686.661			2644.55	1740.68
1066.64	17.6746			1066.64	11842.9		1696.32	1301.83			500.739	8302.94	38302.9		1682.37	241.569	22241.6		1679.97	20748.5	6224.55		2643.82	714.025			2643.82	1719.84
1065.67	17.6306			1065.67	11929.2		1698.25	1301.66			499.687	8308.73	38308.7		1684.3	244.209	22244.2		1681.9	20839.4	6251.83		2643.09	679.599			2643.09	1705.86
1064.71	17.5877			1064.71	11917		1700.17	1303.55			498.633	8409.46	38409.5		1686.23	245.465	22245.5		1683.83	20956.3	6286.9		2642.36	744.706			2642.36	1760.53
1063.74	17.5457			1063.74	11925.5		1702.1	1301.44			497.579	8505.42	38505.4		1688.16	245.195	22245.2		1685.76	21063.5	6319.06		2641.64	754.893			2641.64	1681.35
1062.78	17.5049			1062.78	11734.4		1704.03	1294.06			496.525	8679.64	38679.6		1690.09	244.903	22244.9		1687.68	21143.8	6343.14		2640.91	734.2			2640.91	1763.45
1061.82	17.465			1061.82	12100.7		1705.96	1293.91			495.472	8469.48	38469.5		1692.02	245.234	22245.2		1689.61	21220.3	6366.09		2640.18	768.398			2640.18	1701.45
1060.85	17.4261			1060.85	11813.7		1707.89	1307.86			494.418	8577.24	38577.2		1693.94	244.775	22244.8		1691.54	21317.5	6395.25		2639.45	709.98			2639.45	1773.24
1059.89	17.3883			1059.89	11899.9		1709.82	1317.64			493.364	8443.05	38443		1695.87	241.493	22241.5		1693.47	21415.5	6424.65		2638.72	764.748			2638.72	1666.67
1058.92	17.3514			1058.92	11898.1		1711.75	1314.47			492.31	8652.74	38652.7		1697.8	238.409	22238.4		1695.4	21472.3	6441.69		2637.99	685.775			2637.99	1735.01
1057.96	17.3155			1057.96	11914.4		1713.67	1310.64			491.255	8599.19	38599.2		1699.73	239.049	22239		1697.33	21486.6	6445.99		2637.26	726.817			2637.26	1789.61
1056.99	17.2807			1056.99	11770.1		1715.6	1319.05			490.2	8597.82	38597.8		1701.66	242.105	22242.1		1699.26	21516.2	6454.87		2636.53	723.285			2636.53	1700.23
1056.03	17.2467			1056.03	11931.4		1717.53	1333.06			489.146	8667.54	38667.5		1703.59	243.065	22243.1		1701.18	21567.9	6470.38		2635.8	819.148			2635.8	1765.11
1055.06	17.2138			1055.06	11983.9		1719.46	1328.39			488.091	8611.65	38611.6		1705.52	241.422	22241.4		1703.11	21632.7	6489.82		2635.07	771.054			2635.07	1706.6
1054.09	17.1818			1054.09	11824.1		1721.39	1299.85			487.036	8700.3	38700.3		1707.44	240.001	22240		1705.04	21733.2	6519.97		2634.34	784.649			2634.34	1744.04
1053.13	17.1507			1053.13	11956.9		1723.32	1281.18			485.98	8741.55	38741.6		1709.37	239.353	22239.4		1706.97	21825.4	6547.63		2633.62	774.258			2633.62	1771.2
1052.16	17.1206			1052.16	11750.6		1725.24	1281.01			484.925	8688.04	38688		1711.3	238.967	22239		1708.9	21859.5	6557.84		2632.88	774.147			2632.88	1712.72
1051.2	17.0914			1051.2	11860		1727.17	1282.54			483.869	8809.8	38809.8		1713.23	237.999	22238		1710.83	21863.2	6558.96		2632.16	732.937			2632.16	1681.64
1050.23	17.0632			1050.23	11881.5		1729.1	1280.67			482.813	8697.1	38697.1		1715.16	237.6	22237.6		1712.75	21913.3	6573.98		2631.42	691.738			2631.42	1636.89
1049.26	17.0358			1049.26	11833		1731.03	1278.19			481.758	8795.14	38795.1		1717.09	239.532	22239.5		1714.68	22019.2	6605.77		2630.69	766.966			2630.69	1852.36
1048.3	17.0094			1048.3	11784.6		1732.96	1276.44			480.701	8994.93	38994.9		1719.01	243.165	22243.2		1716.61	22119.5	6635.85		2629.96	732.621			2629.96	1653.53
1047.33	16.9838			1047.33	11943.1		1734.89	1275.99			479.645	8946.15	38946.2		1720.94	245.592	22245.6		1718.54	22203	6660.89		2629.23	739.362			2629.23	1646.45
1046.36	16.9592			1046.36	11822.3		1736.82	1281.69			478.589	9022.81	39022.8		1722.87	246.609	22246.6		1720.47	22278.5	6683.53		2628.5	759.791			2628.5	1786.54
1045.4	16.9354			1045.4	11851.5		1738.74	1297			477.532	9359.69	39359.7		1724.8	246.529	22246.5		1722.4	22326.4	6697.91		2627.77	708.352			2627.77	1758.9
1044.43	16.9125			1044.43	11947.9		1740.67	1301.23			476.475	9417.33	39417.3		1726.73	244.508	22244.5		1724.33	22381.3	6714.39		2627.04	725.358			2627.04	1748.39
1043.46	16.8905			1043.46	11785.8		1742.6	1281.73			475.418	9432.38	39432.4		1728.66	242.751	22242.8		1726.25	22495	6748.5		2626.31	728.675			2626.31	1854.19
1042.5	16.8694			1042.5	11900.3		1744.53	1265.12			474.361	9877.81	39877.8		1730.59	242.796	22242.8		1728.18	22651.5	6795.44		2625.58	769.616			2625.58	1717.1
1041.53	16.8491			1041.53	11671		1746.46	1263.42			473.304	10245.1	40245.1		1732.51	243.484	22243.5		1730.11	22768.8	6830.64		2624.85	745.565			2624.85	1668.97
1040.56	16.8297			1040.56	11620.1		1748.39	1268.95			472.246	10659.5	40659.5		1734.44	243.214	22243.2		1732.04	22834	6850.2		2624.12	731.78			2624.12	1798.67
1039.59	16.8112			1039.59	11763		1750.32	1277.1			471.188	11381.1	41381.1		1736.37	242.282	22242.3		1733.97	22905.8	6871.75		2623.39	704.323			2623.39	1771.06
1038.62	16.7934			1038.62	11598.4		1752.24	1286.45			470.131	11889.7	41889.7		1738.3	242.628	22242.6		1735.9	22946.5	6883.96		2622.66	817.034			2622.66	1716.11
1037.66	16.7766			1037.66	11769.6		1754.17	1287.55			469.072	13102.4	43102.4		1740.23	244.979	22245		1737.82	23056.8	6917.05		2621.92	786.154			2621.92	1797.9
1036.69	16.7606			1036.69	11731.7		1756.1	1277.38			468.015	14241.4	44241.4		1742.16	245.934	22245.9		1739.75	23270.2	6981.05		2621.19	704.019			2621.19	1801.06
1035.72	16.7454			1035.72	11544		1758.03	1272.32			466.956	15854.8	45854.8		1744.08	243.294	22243.3		1741.68	23584.1	7075.24		2620.46	734.672			2620.46	1691.45
1034.75	16.731			1034.75	11759		1759.96	1281.18			465.897	16863.1	46863.1		1746.01	240.982	22241		1743.61	24081.5	7224.45		2619.73	717.484			2619.73	1701.46
1033.78	16.7174			1033.78	11708.1		1761.89	1287.32			464.839	16966.6	46966.6		1747.94	241.666	22241.7		1745.54	24732.7	7419.82		2619	737.877			2619	1783.2
1032.81	16.7047			1032.81	11489.6		1763.81	1279.13			463.78	16453.9	46453.9		1749.87	243.341	22243.3		1747.47	25132.2	7539.67		2618.27	758.265			2618.27	1745.38
1031.84	16.6928			1031.84	11603.9		1765.74	1266.95			462.721	15174.2	45174.2		1751.8	243.179	22243.2		1749.39	25232.4	7569.71		2617.53	713.759			2617.53	1738.29
1030.88	16.6817			1030.88	11547.9		1767.67	1262.33			461.661	13604.5	43604.5		1753.73	241.596	22241.6		1751.32	25194	7558.21		2616.8	768.291			2616.8	1758.53
1029.91	16.6714			1029.91	11589.9		1769.6	1263.94			460.603	12252.5	42252.5		1755.65	241.47	22241.5		1753.25	24928.5	7478.56		2616.07	730.625			2616.07	1730.97
1028.94	16.6619			1028.94	11580.4		1771.53	1262.94			459.543	11391.7	41391.7		1757.58	243.585	22243.6		1755.18	24665.8	7399.75		2615.34	727.106			2615.34	1805.82
1027.97	16.6532			1027.97	11534.8		1773.46	1256.79			458.483	10649.1	40649.1		1759.51	244.691	22244.7		1757.11	24501.8	7350.54		2614.6	781.612			2614.6	1778.25
1027	16.6453			1027	11690.2		1775.38	1258.38			457.423	10116.7	40116.7		1761.44	243.026	22243		1759.04	24414.3	7324.3		2613.87	757.612			2613.87	1702.92
1026.03	16.6382			1026.03	11456.4		1777.31	1278.02			456.363	9638.65	39638.7		1763.37	241.643	22241.6		1760.97	24373	7311.9		2613.14	808.685			2613.14	1767.51
1025.06	16.6319			1025.06	11593.8		1779.24	1294.04			455.303	9472.05	39472		1765.3	242.155	22242.2		1762.89	24372.8	7311.85		2612.41	798.334			2612.41	1787.72
1024.09	16.6264			1024.09	11543		1781.17	1291.17			454.242	9222.98	39223		1767.23	243.631	22243.6		1764.82	24409.7	7322.9		2611.67	743.64			2611.67	1784.05
1023.12	16.6216			1023.12	11567		1783.1	1281.54			453.182	9202.64	39202.6		1769.15	245.291	22245.3		1766.75	24506	7351.79		2610.94	763.998			2610.94	1811.08
1022.15	16.6176			1022.15	11379.7		1785.03	1277.84			452.121	9090.39	39090.4		1771.08	246.987	22247		1768.68	24586.9	7376.07		2610.21	763.888			2610.21	1739.21
1021.17	16.6145			1021.17	11468.1		1786.96	1279.48			451.061	9081.86	39081.9		1773.01	247.797	22247.8		1770.61	24649.5	7394.86		2609.47	726.271			2609.47	1698.04
1020.2	16.612			1020.2	11512.7		1788.88	1285.44			449.999	9198.21	39198.2		1774.94	247.644	22247.6		1772.54	24694.7	7408.4		2608.74	777.305			2608.74	1817.12
1019.23	16.6104			1019.23	11351.3		1790.81	1298.18			448.938	9043.61	39043.6		1776.87	246.769	22246.8		1774.46	24723	7416.89		2608.01	787.42			2608.01	1779.36
1018.26	16.6095			1018.26	11349.5		1792.74	1304.02			447.877	8896.12	38896.1		1778.8	244.12	22244.1		1776.39	24744	7423.19		2607.27	817.981			2607.27	1806.37
1017.29	16.6094			1017.29	11319.4		1794.67	1294.13			446.814	8824.05	38824		1780.72	242.147	22242.1		1778.32	24761.8	7428.53		2606.54	708.815			2606.54	1782.26
1016.32	16.6101			1016.32	11361.4		1796.6	1286.03			445.753	8617.78	38617.8		1782.65	241.924	22241.9		1780.25	24776.6	7432.97		2605.81	746.193			2605.81	1747.93
1015.35	16.6115			1015.35	11254.1		1798.53	1290.99			444.691	8658.77	38658.8		1784.58	242.774	22242.8		1782.18	24834.8	7450.45		2605.07	776.747			2605.07	1866.92
1014.38	16.6137			1014.38	11373.3		1800.45	1299.21			443.629	8549.11	38549.1		1786.51	244.553	22244.6		1784.11	24971.8	7491.55		2604.34	776.635			2604.34	1706.55
1013.4	16.6167			1013.4	11381.8						442.566	8670.11	38670.1		1788.44	246.903	22246.9		1786.04	25090	7527		2603.61	776.524			2603.61	1730.15
1012.43	16.6204			1012.43	11274.6						441.504	8645.19	38645.2		1790.37	247.547	22247.5		1787.96	25169	7550.7		2602.87	745.764			2602.87	1757.14
1011.46	16.6249			1011.46	11337.1						440.441	8490.87	38490.9		1792.3	245.756	22245.8		1789.89	25236.1	7570.82		2602.14	803.539			2602.14	1838.61
1010.49	16.6301			1010.49	11325.1						439.379	8522.44	38522.4		1794.22	245.14	22245.1		1791.82	25291.2	7587.36		2601.4	759.167			2601.4	1797.49
1009.51	16.6361			1009.51	11156.2						438.316	8591.63	38591.6		1796.15	247.382	22247.4		1793.75	25350.9	7605.26		2600.67	796.501			2600.67	1742.77
1008.54	16.6428			1008.54	11221.3						437.253	8479.73	38479.7		1798.08	249.091	22249.1		1795.68	25450.8	7635.25		2599.93	721.512			2599.93	1779.96
1007.57	16.6503			1007.57	11412.3						436.189	8377.26	38377.3		1800.01	248.703	22248.7		1797.61	25595.4	7678.61		2599.2	745.229			2599.2	1817.13
1006.59	16.6586			1006.59	11461.9						435.126	8366.52	38366.5						1799.54	25701.7	7710.5		2598.46	768.938			2598.46	1725.01
1005.62	16.6675			1005.62	11416.4						434.062	8398.08	38398.1										2597.73	724.603			2597.73	1782.59
1004.65	16.6773			1004.65	11188.6						432.999	8283.92	38283.9										2596.99	782.323			2596.99	1846.96
1003.67	16.6878			1003.67	11263.9						431.935	8536.36	38536.4										2596.26	761.805			2596.26	1703.86
1002.7	16.6991			1002.7	11241.6						430.87	8429.27	38429.3										2595.52	785.498			2595.52	1761.42
1001.73	16.7111			1001.73	11378.5						429.807	8343.35	38343.4										2594.79	778.585			2594.79	1842.77
1000.75	16.7238			1000.75	11173.9						428.742	8438.3	38438.3										2594.05	764.875			2594.05	1777.91
999.78	16.7373			999.78	11262						427.677	8237.35	38237.4										2593.32	802.154			2593.32	1706.28
998.806	16.7516			998.806	11121.7						426.612	8381.59	38381.6										2592.58	710.28			2592.58	1787.59
997.831	16.7666			997.831	11161						425.547	8443.62	38443.6										2591.85	798.525			2591.85	1763.55
996.856	16.7823			996.856	11202.9						424.482	8397.67	38397.7										2591.11	815.398			2591.11	1793.88
995.882	16.7988			995.882	11221.7						423.417	8499.57	38499.6										2590.38	811.884			2590.38	1766.44
994.907	16.8161			994.907	11176.3						422.352	8352.74	38352.7										2589.64	730.251			2589.64	1881.67
993.933	16.8341			993.933	11443.8						421.285	8435.85	38435.8										2588.9	757.314			2588.9	1789.71
992.957	16.8529			992.957	11208.7						420.22	8331.29	38331.3										2588.17	848.884			2588.17	1843.78
991.981	16.8724			991.981	11117.2						419.153	8426.1	38426.1										2587.43	801.232			2587.43	1806.17
991.007	16.8926			991.007	10920.7						418.088	8427.09	38427.1										2586.69	787.538			2586.69	1741.41
990.031	16.9137			990.031	11277.8						417.021	8390.57	38390.6										2585.96	801.001			2585.96	1788.68
989.055	16.9355			989.055	11153						415.954	8330.62	38330.6										2585.22	766.95			2585.22	1812.17
988.079	16.958			988.079	10966.8						414.888	8355.06	38355.1										2584.48	780.412			2584.48	1852.63
987.104	16.9813			987.104	11072.7						413.821	8391.2	38391.2										2583.75	729.411			2583.75	1733.62
986.127	17.0054			986.127	11078.7						412.754	8310.2	38310.2										2583.01	793.756			2583.01	1841.92
985.15	17.0303			985.15	11276.7						411.687	8367.42	38367.4										2582.27	769.901			2582.27	1770.43
984.174	17.0559			984.174	11144.3						410.619	8370.76	38370.8										2581.54	773.181			2581.54	1776.96
983.197	17.0823			983.197	11257.8						409.552	8409.22	38409.2										2580.8	779.851			2580.8	1830.95
982.221	17.1094			982.221	10979.6						408.483	8384.46	38384.5										2580.06	742.447			2580.06	1769.67
981.243	17.1373			981.243	11075.1						407.416	8378.42	38378.4										2579.32	772.847			2579.32	1823.65
980.267	17.166			980.267	11173.2						406.348	8384.1	38384.1										2578.58	769.347			2578.58	1864.06
979.289	17.1955			979.289	11153.5						405.279	8415.51	38415.5										2577.85	776.013			2577.85	1751.96
978.312	17.2258			978.312	11228.5						404.211	8414.16	38414.2										2577.11	735.243			2577.11	1799.14
977.334	17.2568			977.334	11022.2						403.143	8349.64	38349.6										2576.37	772.402			2576.37	1727.74
976.356	17.2886			976.356	11097.2						402.074	8516.71	38516.7										2575.63	840.036			2575.63	1910.4
975.379	17.3212			975.379	11302.5						401.005	8386.71	38386.7										2574.9	707.832			2574.9	1798.37
974.4	17.3546			974.4	11395.3						399.936	8460.19	38460.2										2574.16	785.614			2574.16	1845.52
973.423	17.3888			973.423	11337.3						398.866	8535.98	38536										2573.42	761.801			2573.42	1719.98
972.444	17.4238			972.444	11379						397.797	8445.77	38445.8										2572.68	754.92			2572.68	1831.44
971.466	17.4596			971.466	11318.5						396.728	8418.7	38418.7										2571.94	764.966			2571.94	1797.33
970.487	17.4962			970.487	11306.5						395.657	8415.01	38415										2571.2	788.546			2571.2	1844.45
969.508	17.5337			969.508	11141.2						394.588	8556.18	38556.2										2570.46	812.12			2570.46	1752.82
968.529	17.5719			968.529	10925						393.518	8643.58	38643.6										2569.73	747.719			2569.73	1681.52
967.55	17.611			967.55	11096.9						392.447	8462.33	38462.3										2568.99	784.823			2568.99	1779.38
966.571	17.6508			966.571	11176.9						391.377	8446.96	38447										2568.25	771.18			2568.25	1755.45
965.592	17.6915			965.592	11065.4						390.306	8317.17	38317.2										2567.51	744.014			2567.51	1728.14
964.612	17.733			964.612	11068.7						389.235	8220.12	38220.1										2566.77	760.814			2566.77	1846.24
963.632	17.7754			963.632	11220.1						388.164	8459.22	38459.2										2566.03	733.657			2566.03	1798.64
962.652	17.8186			962.652	11106.1						387.093	8371.5	38371.5										2565.29	848.486			2565.29	1778.1
961.672	17.8627			961.672	11308.4						386.021	8265.15	38265.1										2564.55	784.145			2564.55	1747.43
960.692	17.9075			960.692	11138.3						384.95	8310.48	38310.5										2563.81	814.447			2563.81	1885.73
959.712	17.9533			959.712	11136.6						383.878	8397.78	38397.8										2563.07	767.024			2563.07	1821.26
958.731	17.9999			958.731	11333.7						382.807	8321.79	38321.8										2562.33	787.185			2562.33	1915.6
957.751	18.0474			957.751	11110.2						381.734	8259.82	38259.8										2561.59	787.072			2561.59	1851.14
956.77	18.0957			956.77	11009						380.662	8356.42	38356.4										2560.85	793.713			2560.85	1796.83
955.789	18.1449			955.789	11037.9						379.59	8441.33	38441.3										2560.11	790.222			2560.11	1830.34
954.808	18.1951			954.808	10982.7						378.517	8342.07	38342.1										2559.37	857.639			2559.37	1843.59
953.826	18.2461			953.826	11123.6						377.444	8340.72	38340.7										2558.63	773.114			2558.63	1802.81
952.845	18.2979			952.845	11106.6						376.371	8521.13	38521.1										2557.89	847.265			2557.89	1762.04
951.863	18.3507			951.863	10936.7						375.298	8307.75	38307.8										2557.15	739.141			2557.15	1819.16
950.882	18.4044			950.882	11118.4						374.225	8429.87	38429.9										2556.41	776.155			2556.41	1829.03
949.9	18.459			949.9	11103.9						373.151	8277.12	38277.1										2555.67	776.043			2555.67	1778.15
948.918	18.5145			948.918	10946.9						372.078	8322.36	38322.4										2554.92	789.425			2554.92	1740.78
947.936	18.571			947.936	11151.4						371.004	8351.29	38351.3										2554.18	782.565			2554.18	1909.19
946.953	18.6284			946.953	11106.3						369.93	8207.94	38207.9										2553.44	708.255			2553.44	1794.24
945.971	18.6867			945.971	11201.3						368.856	8313.68	38313.7										2552.7	758.735			2552.7	1797.36
944.988	18.746			944.988	11146.1						367.781	8351.9	38351.9										2551.96	805.829			2551.96	1786.98
944.006	18.8062			944.006	11075.7						366.707	8459.91	38459.9										2551.22	809.084			2551.22	1844.04
943.022	18.8674			943.022	11018						365.633	8321.29	38321.3										2550.48	822.45			2550.48	1816.81
942.04	18.9296			942.04	11031.5						364.558	8452.53	38452.5										2549.73	792			2549.73	1769.36
941.057	18.9927			941.057	11111.2						363.482	8409.3	38409.3										2548.99	785.146			2548.99	1816.28
940.073	19.0569			940.073	11178.1						362.407	8324.24	38324.2										2548.25	798.51			2548.25	1785.7
939.09	19.122			939.09	11082.3						361.332	8411.24	38411.2										2547.51	825.345			2547.51	1835.97
938.105	19.1882			938.105	11080.6						360.257	8486.59	38486.6										2546.77	798.28			2546.77	1805.39
937.122	19.2553			937.122	11132.2						359.181	8692.07	38692.1										2546.02	804.901			2546.02	1815.24
936.138	19.3235			936.138	11112.7						358.105	8623.28	38623.3										2545.28	781.213			2545.28	1828.44
935.153	19.3927			935.153	11105.8						357.029	8863.51	38863.5										2544.54	784.468			2544.54	1878.68
934.169	19.463			934.169	10964.4						355.953	8917.83	38917.8										2543.8	737.226			2543.8	1841.38
933.185	19.5343			933.185	11130.3						354.877	8809.55	38809.6										2543.05	827.997			2543.05	1891.6
932.2	19.6067			932.2	10679.1						353.8	8694.34	38694.3										2542.31	784.128			2542.31	1887.97
931.216	19.6801			931.216	11086.2						352.724	8449.15	38449.1										2541.57	784.015			2541.57	1786.75
930.23	19.7546			930.23	11122.5						351.646	8445.46	38445.5										2540.82	780.538			2540.82	1860.51
929.245	19.8303			929.245	11186.8						350.569	8265.38	38265.4										2540.08	800.609			2540.08	1813.14
928.26	19.907			928.26	11078.4						349.492	8340.63	38340.6										2539.34	790.403			2539.34	1772.52
927.274	19.9848			927.274	11036.1						348.414	8548.11	38548.1										2538.59	766.749			2538.59	1782.35
926.289	20.0638			926.289	11031.9						347.337	8412.17	38412.2										2537.85	759.913			2537.85	1852.71
925.304	20.1439			925.304	10697.9						346.259	8443.29	38443.3										2537.11	823.681			2537.11	1785.2
924.317	20.2251			924.317	11036						345.182	8305.09	38305.1										2536.36	759.694			2536.36	1862.26
923.332	20.3075			923.332	11021.6						344.104	8289.84	38289.8										2535.62	830.166			2535.62	1861.99
922.346	20.3911			922.346	10961.6						343.024	8334.87	38334.9										2534.88	803.162			2534.88	1831.48
921.359	20.4759			921.359	11030.8						341.946	8400.75	38400.7										2534.13	776.166			2534.13	1888.33
920.373	20.5618			920.373	11044.3						340.867	8281.19	38281.2										2533.39	846.604			2533.39	1810.79
919.386	20.649			919.386	11123.7						339.789	8388.76	38388.8										2532.64	799.455			2532.64	1840.76
918.399	20.7374			918.399	10980						338.71	8093.16	38093.2										2531.9	829.567			2531.9	1766.61
917.412	20.8271			917.412	10996.1						337.631	8244.74	38244.7										2531.15	812.657			2531.15	1769.71
916.425	20.918			916.425	11055.1						336.552	8227.2	38227.2										2530.41	782.321			2530.41	1930.62
915.438	21.01			915.438	11250.9						335.472	8244.4	38244.4										2529.67	802.351			2529.67	1910.2
914.45	21.1036			914.45	11066.8						334.392	8250.01	38250										2528.92	825.732			2528.92	1859.58
913.463	21.1983			913.463	11027.1						333.312	8306.55	38306.6										2528.18	815.544			2528.18	1899.58
912.476	21.2943			912.476	11210.2						332.232	8335.3	38335.3										2527.43	781.87			2527.43	1842.26
911.487	21.3917			911.487	10978.1						331.152	8387.19	38387.2										2526.69	748.206			2526.69	1831.93
910.499	21.4904			910.499	11110.5						330.071	8270.13	38270.1										2525.94	835.32			2525.94	1878.63
909.511	21.5904			909.511	11058.2						328.991	8083.71	38083.7										2525.2	808.366			2525.2	1848.17
908.522	21.6919			908.522	10947.7						327.91	8110.16	38110.2										2524.45	784.773			2524.45	1754
907.534	21.7947			907.534	11145.8						326.829	8358.64	38358.6										2523.7	784.66			2523.7	1901.29
906.546	21.8988			906.546	10784.9						325.748	8278.66	38278.7										2522.96	787.899			2522.96	1797.08
905.557	22.0045			905.557	11010.8						324.667	8212.59	38212.6										2522.21	814.604			2522.21	1833.7
904.568	22.1115			904.568	10963.6						323.586	8241.31	38241.3										2521.47	854.708			2521.47	1977.56
903.579	22.2201			903.579	11017.4						322.504	8239.98	38240										2520.72	827.774			2520.72	1809.71
902.59	22.3301			902.59	10950						321.422	8338.02	38338										2519.97	814.251			2519.97	1883.17
901.601	22.4416			901.601	10983.7						320.34	8329.74	38329.7										2519.23	807.433			2519.23	1906.35
900.61	22.5547			900.61	11118.4						319.258	8178.23	38178.2										2518.48	824.066			2518.48	1849.12
899.621	22.6691			899.621	11030.7						318.176	8135.33	38135.3										2517.74	823.947			2517.74	1868.95
898.631	22.7853			898.631	10940.6						317.093	8145.56	38145.6										2516.99	874.061			2516.99	1845.24
897.641	22.903			897.641	10961.6						316.011	8278.17	38278.2										2516.24	827.057			2516.24	1858.37
896.65	23.0222			896.65	10919.5						314.928	8387.65	38387.7										2515.5	790.111			2515.5	1747.62
895.66	23.1431			895.66	10917.8						313.845	8227.02	38227										2514.75	786.649			2514.75	1851.14
894.67	23.2656			894.67	11080.2						312.762	8232.61	38232.6										2514	793.23			2514	1800.67
893.68	23.3897			893.68	11096.1						311.678	8286.66	38286.7										2513.25	793.115			2513.25	1840.56
892.688	23.5156			892.688	11207.9						310.595	8361.46	38361.5										2512.51	779.617			2512.51	1910.56
891.697	23.6431			891.697	10916						309.511	8383.18	38383.2										2511.76	819.65			2511.76	1940.4
890.706	23.7724			890.706	10694.8						308.427	8388.74	38388.7										2511.01	799.462			2511.01	1846.46
889.715	23.9034			889.715	10847						307.343	8228.26	38228.3										2510.27	816.069			2510.27	1879.64
888.724	24.0361			888.724	10789.8						306.259	8319.16	38319.2										2509.52	872.801			2509.52	1832.55
887.732	24.1707			887.732	10722.6						305.174	8536.83	38536.8										2508.77	792.429			2508.77	1865.72
886.74	24.3071			886.74	10854.5						304.09	8249.62	38249.6										2508.02	782.285			2508.02	1945.68
885.748	24.4454			885.748	10923.4						303.005	8418.83	38418.8										2507.27	842.339			2507.27	1865.18
884.756	24.5855			884.756	10815.8						301.92	8387.52	38387.5										2506.53	822.165			2506.53	1925.07
883.764	24.7276			883.764	10889.7						300.835	8388.46	38388.5										2505.78	801.996			2505.78	1757.71
882.771	24.8715			882.771	10799.8						299.749	8278.84	38278.8										2505.03	865.362			2505.03	1837.64
881.779	25.0173			881.779	10568.9						298.664	8438.72	38438.7										2504.28	825.149			2504.28	1874.12
880.786	25.1653			880.786	10768.7						297.578	8441.96	38442										2503.53	858.432			2503.53	1847.13
879.794	25.3151			879.794	10827.5						296.492	8415.27	38415.3										2502.79	791.514			2502.79	1876.92
878.801	25.467			878.801	10629.4						295.406	8510.59	38510.6										2502.04	814.774			2502.04	1896.69
877.808	25.621			877.808	10803.9						294.32	8628.9	38628.9										2501.29	811.318			2501.29	1906.43
876.814	25.7771			876.814	10540.5						293.234	8583.78	38583.8										2500.54	844.583			2500.54	1869.43
875.82	25.9354			875.82	10715						292.147	8729.64	38729.6										2499.79	821.097			2499.79	1792.39
874.827	26.0958			874.827	10645.4						291.061	8594.8	38594.8										2499.04	800.954			2499.04	1805.48
873.833	26.2584			873.833	10598.4						289.974	8906.23	38906.2										2498.29	754.123			2498.29	1975.4
872.839	26.4233			872.839	10709.9						288.887	8957.68	38957.7										2497.54	824.077			2497.54	1851.67
871.845	26.5904			871.845	10668						287.8	9091.9	39091.9										2496.79	857.317			2496.79	1918.12
870.851	26.7598			870.851	10854.9						286.712	9423.79	39423.8										2496.04	850.522			2496.04	1894.5
869.856	26.9315			869.856	10792.9						285.625	9638.34	39638.3										2495.29	810.381			2495.29	1837.53
868.862	27.1056			868.862	10590.1						284.537	10114.8	40114.8										2494.54	823.601			2494.54	1853.94
867.867	27.2822			867.867	10804.6						283.449	10432.6	40432.6										2493.79	816.814			2493.79	1873.67
866.872	27.4612			866.872	10755.1						282.36	10518.2	40518.2										2493.04	833.364			2493.04	1966.74
865.877	27.6427			865.877	10617.8						281.272	10665.8	40665.8										2492.29	823.244			2492.29	1909.79
864.882	27.8267			864.882	10663.8						280.184	10377	40377										2491.54	806.463			2491.54	1889.52
863.887	28.0132			863.887	10546.6						279.096	10331.7	40331.7										2490.79	816.342			2490.79	1879.25
862.892	28.2023			862.892	10592.7						278.007	9806.51	39806.5										2490.04	846.208			2490.04	1809.02
861.896	28.3943			861.896	10699						276.918	9368.73	39368.7										2489.29	832.762			2489.29	1905.36
860.899	28.5889			860.899	10381						275.828	9543.96	39544										2488.54	839.302			2488.54	1945.05
859.904	28.786			859.904	10675.5						274.739	9106.37	39106.4										2487.79	795.89			2487.79	1944.77
858.908	28.9861			858.908	10653.8						273.649	9063.59	39063.6										2487.04	845.719			2487.04	1934.5
857.911	29.1891			857.911	10689.8						272.56	8874	38874										2486.29	832.28			2486.29	1990.81
856.915	29.3949			856.915	10723.2						271.47	8677.58	38677.6										2485.54	872.104			2485.54	1847.4
855.919	29.6035			855.919	10448.1						270.38	8550.04	38550										2484.79	871.978			2484.79	1907.04
854.922	29.8153			854.922	10707.3						269.29	8553.24	38553.2										2484.04	881.835			2484.04	1940.04
853.925	30.0301			853.925	10635.4						268.199	8721.51	38721.5										2483.28	798.527			2483.28	1853.25
852.928	30.248			852.928	10556						267.108	8850.76	38850.8										2482.53	854.966			2482.53	1889.57
851.931	30.469			851.931	10644.6						266.018	8835.57	38835.6										2481.78	888.105			2481.78	1749.6
850.934	30.6931			850.934	10723.1						264.927	8914.35	38914.3										2481.03	814.81			2481.03	1922.29
849.936	30.9207			849.936	10551						263.836	9132.86	39132.9										2480.28	851.27			2480.28	1885.43
848.938	31.1516			848.938	10406.5						262.744	8714.44	38714.4										2479.53	807.925			2479.53	1868.53
847.94	31.3856			847.94	10688						261.653	8580.18	38580.2										2478.77	860.997			2478.77	1931.43
846.942	31.6233			846.942	10576.1						260.562	8413.9	38413.9										2478.02	847.577			2478.02	1917.85
845.944	31.8645			845.944	10526.9						259.47	8522.44	38522.4										2477.27	867.395			2477.27	1947.48
844.945	32.1094			844.945	10542.7						258.378	8365.38	38365.4										2476.52	853.978			2476.52	1937.23
843.947	32.3578			843.947	10671.3						257.285	8359.45	38359.4										2475.76	877.111			2475.76	1857.22
842.948	32.6101			842.948	10837.3						256.193	8273.41	38273.4										2475.01	833.799			2475.01	1906.78
841.949	32.8662			841.949	10715.5						255.101	8377.33	38377.3										2474.26	880.179			2474.26	1923.11
840.951	33.1259			840.951	10683.8						254.008	8213.53	38213.5										2473.51	843.521			2473.51	1956.04
839.951	33.3901			839.951	10667.1						252.915	8347.16	38347.2										2472.75	836.758			2472.75	1803.01
838.952	33.6581			838.952	10555.3						251.822	8419	38419										2472	863.197			2472	1869.15
837.953	33.9302			837.953	10561.1						250.729	8335.31	38335.3										2471.25	839.835			2471.25	1872.2
836.953	34.207			836.953	10609.5						249.636	8301.95	38301.9										2470.49	819.8			2470.49	1978.14
835.954	34.4878			835.954	10850.4						248.542	8225.16	38225.2										2469.74	819.681			2469.74	1874.98
834.954	34.7734			834.954	10663.7						247.448	8274.11	38274.1										2468.99	786.382			2468.99	1994.16
833.954	35.0637			833.954	10704.5						246.354	8318.47	38318.5										2468.23	862.573			2468.23	1874.44
832.953	35.359			832.953	10685.3						245.26	8234.86	38234.9										2467.48	855.814			2467.48	1837.68
831.953	35.6591			831.953	10781.1						244.166	8370.6	38370.6										2466.73	868.956			2466.73	1956.81
830.952	35.9646			830.952	10644.5						243.071	8200.21	38200.2										2465.97	901.992			2465.97	1906.79
829.952	36.2751			829.952	10667.8						241.977	8287.95	38288										2465.22	852.127			2465.22	1919.77
828.951	36.5915			828.951	10768.5						240.882	8298.02	38298										2464.46	835.427			2464.46	1959.28
827.95	36.9137			827.95	10821.8						239.786	8305.81	38305.8										2463.71	812.104			2463.71	1842.98
826.949	37.242			826.949	10547.9						238.691	8277.07	38277.1										2462.96	782.158			2462.96	1885.8
825.947	37.5769			825.947	10636.1						237.596	8330.5	38330.5										2462.2	854.947			2462.2	1895.46
824.946	37.9183			824.946	10869.1						236.5	8249.28	38249.3										2461.45	897.896			2461.45	1931.64
823.944	38.267			823.944	10670.2						235.404	8423.62	38423.6										2460.69	824.885			2460.69	1858.48
822.942	38.6232			822.942	10765.8						234.309	8324.16	38324.2										2459.94	851.264			2459.94	1864.83
821.94	38.9874			821.94	10726.7						233.213	8345.62	38345.6										2459.18	867.7			2459.18	1990.41
820.938	39.3601			820.938	10792.4						232.116	8503.89	38503.9										2458.43	907.311			2458.43	1950.39
819.937	39.7418			819.937	10870.5						231.02	8477.43	38477.4										2457.67	890.625			2457.67	1923.62
818.935	40.1332			818.935	10679.2						229.924	8352.95	38352.9										2456.92	893.806			2456.92	1929.96
817.932	40.5355			817.932	10707.5						228.826	8470.12	38470.1										2456.16	893.677			2456.16	1952.85
816.929	40.9491			816.929	10753.2						227.729	8518.88	38518.9										2455.41	867.072			2455.41	1972.42
815.926	41.3749			815.926	10940.9						226.633	8367.11	38367.1										2454.65	857.02			2454.65	1935.74
814.923	41.8139			814.923	10827						225.535	8584.46	38584.5										2453.9	853.587			2453.9	1773.34
813.92	42.2674			813.92	10822.9						224.438	8578.51	38578.5										2453.14	886.544			2453.14	1829.32
812.916	42.7372			812.916	10876						223.34	8618.11	38618.1										2452.38	866.57			2452.38	1971.28
811.913	43.2237			811.913	10642.6						222.242	8691.86	38691.9										2451.63	843.296			2451.63	1881.71
810.909	43.7296			810.909	10653.3						221.144	8863.48	38863.5										2450.87	826.641			2450.87	1934.34
809.905	44.2563			809.905	10828.5						220.046	8825.62	38825.6										2450.12	833.133			2450.12	2039.85
808.901	44.8057			808.901	10667.4						218.947	9060.89	39060.9										2449.36	889.208			2449.36	1781.72
807.897	45.3803			807.897	10790.2						217.849	9180.03	39180										2448.6	839.502			2448.6	1893.84
806.893	45.9832			806.893	10743.7						216.75	9242.24	39242.2										2447.85	869.122			2447.85	2025.75
805.889	46.6159			805.889	10722.1						215.651	9304.44	39304.4										2447.09	862.388			2447.09	1833.81
804.884	47.283			804.884	10782.6						214.552	9418.93	39418.9										2446.33	885.389			2446.33	1962.39
803.879	47.9873			803.879	10753.6						213.453	9692.57	39692.6										2445.58	888.564			2445.58	1932.38
802.874	48.7326			802.874	10692.2						212.354	9643.25	39643.2										2444.82	845.5			2444.82	1922.19
801.869	49.5231			801.869	10772.6						211.254	9643.95	39644										2444.06	805.75			2444.06	1964.84
800.863	50.3645			800.863	10805.7						210.153	9821.96	39822										2443.3	881.575			2443.3	1964.56
799.858	51.2602			799.858	10654.8						209.054	9740.81	39740.8										2442.55	894.652			2442.55	2023.7
798.853	52.2176			798.853	10523.8						207.953	9914.2	39914.2										2441.79	894.523			2441.79	1874.87
797.847	53.242			797.847	10678.8						206.854	9905.77	39905.8										2441.03	851.489			2441.03	1973.61
796.841	54.3402			796.841	10595.1						205.753	9924.61	39924.6										2440.28	887.664			2440.28	1976.62
795.835	55.5195			795.835	10528.8						204.652	9845.77	39845.8										2439.52	894.134			2439.52	1992.83
794.829	56.7878			794.829	10748.3						203.551	9726.08	39726.1										2438.76	818.129			2438.76	1886.98
793.822	58.1552			793.822	10582.6						202.45	9658.66	39658.7										2438	883.98			2438	1929.58
792.815	59.6299			792.815	10687.7						201.349	9604.87	39604.9										2437.24	923.427			2437.24	1978.77
791.81	61.2203			791.81	10619						200.247	9378.61	39378.6										2436.49	877.128			2436.49	1935.62
790.803	62.9403			790.803	10612.4						199.146	9222.76	39222.8										2435.73	873.704			2435.73	1968.31
789.795	64.8021			789.795	10747.2						198.044	9010.24	39010.2										2434.97	909.84			2434.97	1928.46
788.788	66.8145			788.788	10561.8						196.941	8790.99	38791										2434.21	903.116			2434.21	1858.97
787.781	68.9924			787.781	10552.7						195.84	8834.92	38834.9										2433.45	952.418			2433.45	1941.09
786.773	71.3525			786.773	10374.9						194.737	8781.32	38781.3										2432.69	929.215			2432.69	1937.51
785.766	73.9078			785.766	10708.2						193.635	8779.89	38779.9										2431.93	856.599			2431.93	1871.34
784.758	76.6742			784.758	10738.8						192.532	8535.88	38535.9										2431.18	833.415			2431.18	1867.77
783.75	79.6684			783.75	10585.8						191.429	8384.88	38384.9										2430.42	895.874			2430.42	1963.02
782.742	82.908			782.742	10544.4						190.326	8329.12	38329.1										2429.66	836.467			2429.66	1860.65
781.733	86.4152			781.733	10441.1						189.223	8277.91	38277.9										2428.9	889.029			2428.9	1949.28
780.726	90.2022			780.726	10516.3						188.119	8172.34	38172.3										2428.14	902.069			2428.14	2021.43
779.717	94.2967			779.717	10626.2						187.016	8207.26	38207.3										2427.38	852.562			2427.38	1952.01
778.708	98.7158			778.708	10478.3						185.912	8108.53	38108.5										2426.62	878.769			2426.62	1928.68
777.699	103.481			777.699	10689.7						184.809	8082.3	38082.3										2425.86	875.351			2425.86	1908.66
776.689	108.619			776.689	10757.4						183.704	8126.27	38126.3										2425.1	885.095			2425.1	1993.93
775.681	114.144			775.681	10530.3						182.6	7973.26	37973.3										2424.34	852.068			2424.34	1917.98
774.671	120.088			774.671	10667.3						181.495	7913.12	37913.1										2423.58	822.34			2423.58	1944.01
773.662	126.463			773.662	10650.8						180.391	7948.04	37948										2422.82	868.265			2422.82	1996.35
772.652	133.305			772.652	10562.5						179.286	7919.59	37919.6										2422.06	868.139			2422.06	1956.6
771.642	140.639			771.642	10630.1						178.181	7703.37	37703.4										2421.3	891.029			2421.3	1936.59
770.632	148.474			770.632	10809.1						177.075	8043.68	38043.7										2420.54	881.038			2420.54	1972.47
769.622	156.84			769.622	10498.1						175.97	7958.69	37958.7										2419.78	923.641			2419.78	2008.34
768.611	165.767			768.611	10951.7						174.864	7801.37	37801.4										2419.02	838.058			2419.02	1991.62
767.601	175.271			767.601	10863.4						173.759	7791.05	37791.1										2418.26	867.51			2418.26	1925.61
766.591	185.362			766.591	10745.4						172.652	7798.83	37798.8										2417.5	916.668			2417.5	1941.76
765.579	196.09			765.579	10696.7						171.547	7908.3	37908.3										2416.73	840.978			2416.73	1928.34
764.568	207.443			764.568	10865.6						170.44	7748.83	37748.8										2415.97	847.425			2415.97	1964.19
763.558	219.448			763.558	10772.4						169.334	7743.05	37743										2415.21	942.542			2415.21	1950.77
762.546	232.132			762.546	10901.8						168.228	7732.75	37732.7										2414.45	880.016			2414.45	2026.01
761.534	245.498			761.534	10885.2						167.12	7731.49	37731.5										2413.69	827.358			2413.69	1943.63
760.523	259.542			760.523	10814.3						166.014	7737	37737										2412.93	866.63			2412.93	2038.55
759.511	274.313			759.511	10644.6						164.906	7769.61	37769.6										2412.17	899.326			2412.17	1985.74
758.499	289.776			758.499	10781.2						163.799	7829.3	37829.3										2411.4	876.224			2411.4	1847.62
757.487	305.945			757.487	10853.6						162.691	7895.74	37895.7										2410.64	810.471			2410.64	2008.13
756.475	322.836			756.475	10928.5						161.583	7815.46	37815.5										2409.88	941.585			2409.88	1889.73
755.463	340.412			755.463	11047.8						160.476	8026.3	38026.3										2409.12	892.244			2409.12	1925.54
754.45	358.699			754.45	10875.6						159.367	8092.67	38092.7										2408.36	885.555			2408.36	1921.98
753.438	377.666			753.438	11061.5						158.259	8402.65	38402.6										2407.59	924.779			2407.59	2046.32
752.424	397.316			752.424	11212.8						157.15	8507.28	38507.3										2406.83	882.019			2406.83	1931.26
751.411	417.592			751.411	11225.9						156.042	8636.68	38636.7										2406.07	947.459			2406.07	1937.54
750.398	438.485			750.398	11127.9						154.934	8813.39	38813.4										2405.31	852.262			2405.31	2015.93
749.385	459.987			749.385	11118.7						153.824	8766.87	38766.9										2404.54	865.248			2404.54	1946.81
748.371	482.044			748.371	11284.7						152.715	8488.21	38488.2										2403.78	914.277			2403.78	1989.13
747.357	504.616			747.357	11398.8						151.605	8293.02	38293										2403.02	881.379			2403.02	1992.11
746.344	527.661			746.344	11517.8						150.496	7971.72	37971.7										2402.25	887.804			2402.25	1952.51
745.329	551.153			745.329	11153.6						149.387	7884.81	37884.8										2401.49	907.328			2401.49	1889.99
744.315	574.995			744.315	11467.3						148.276	7937.58	37937.6										2400.73	844.97			2400.73	2014.17
743.301	599.175			743.301	11463.1						147.166	7708.83	37708.8										2399.96	867.769			2399.96	1987.68
742.286	623.612			742.286	11392.2						146.056	7768.37	37768.4										2399.2	890.562			2399.2	1928.46
741.271	648.24			741.271	11558						144.945	7695.06	37695.1										2398.44	887.159			2398.44	1967.46
740.257	672.992			740.257	11600.5						143.835	7678.04	37678										2397.67	900.123			2397.67	1960.63
739.242	697.798			739.242	11591.3						142.725	7451.73	37451.7										2396.91	860.72			2396.91	2009.44
738.227	722.607			738.227	11806.2						141.613	7659.79	37659.8										2396.15	965.307			2396.15	2074.59
737.212	747.297			737.212	11969.3						140.502	7579.79	37579.8										2395.38	876.829			2395.38	1923.79
736.196	771.837			736.196	11792.6						139.391	7632.54	37632.5										2394.62	879.973			2394.62	1979.12
735.181	796.125			735.181	11684.9						138.279	7557.07	37557.1										2393.85	902.741			2393.85	1982.11
734.165	820.082			734.165	11803.6						137.167	7535.6	37535.6										2393.09	896.069			2393.09	1988.36
733.148	843.65			733.148	11718.1						136.056	7516.38	37516.4										2392.32	869.78			2392.32	2020.77
732.133	866.706			732.133	11893.4						134.943	7411.75	37411.7										2391.56	905.617			2391.56	2049.9
731.116	889.217			731.116	11795.6						133.831	7585.86	37585.9										2390.79	918.561			2390.79	2088.83
730.1	911.084			730.1	11710.1						132.719	7881.26	37881.3										2390.03	892.281			2390.03	1905.49
729.083	932.234			729.083	12079.6						131.606	7933.9	37933.9										2389.26	954.242			2389.26	1918.29
728.066	952.597			728.066	12062.9						130.493	8453.81	38453.8										2388.5	875.684			2388.5	1950.68
727.05	972.107			727.05	11864.3						129.38	8845.51	38845.5										2387.73	882.091			2387.73	2051.68
726.032	990.722			726.032	11894.4						128.268	9580.7	39580.7										2386.97	921.161			2386.97	1969.72
725.016	1008.35			725.016	11993.3						127.153	9576.89	39576.9										2386.2	947.156			2386.2	1913.91
723.998	1024.97			723.998	11843.9						126.04	9020.78	39020.8										2385.44	947.018			2385.44	2057.32
722.98	1040.54			722.98	12134.4						124.927	8678.11	38678.1										2384.67	871.783			2384.67	2011.31
721.963	1055			721.963	12063.7						123.812	7922.59	37922.6										2383.91	894.509			2383.91	2017.54
720.944	1068.35			720.944	12133						122.698	7800.12	37800.1										2383.14	959.662			2383.14	1991.14
719.927	1080.55			719.927	12177.8						121.584	7394.99	37395										2382.37	933.413			2382.37	2101.81
718.908	1091.6			718.908	11964.7						120.47	7528.38	37528.4										2381.61	848.434			2381.61	1990.56
717.89	1101.49			717.89	12075.7						119.355	7381.36	37381.4										2380.84	910.303			2380.84	1996.79
716.871	1110.24			716.871	12076.3						118.24	7245.6	37245.6										2380.08	923.22			2380.08	2048.7
715.853	1117.86			715.853	12013						117.125	7013.48	37013.5										2379.31	900.253			2379.31	1911.41
714.834	1124.39			714.834	12079.8						116.01	7072.86	37072.9										2378.54	893.6			2378.54	2044.84
713.815	1129.86			713.815	11994.5						114.895	7038.08	37038.1										2377.78	1001.08			2377.78	2064.11
712.796	1134.33			712.796	11995						113.779	6942.81	36942.8										2377.01	919.423			2377.01	1975.78
711.776	1137.86			711.776	12228.6						112.663	6800.51	36800.5										2376.24	899.73			2376.24	2060.25
710.757	1140.51			710.757	12189.9						111.548	6691.86	36691.9										2375.48	909.378			2375.48	1926.32
709.737	1142.37			709.737	12053.1						110.432	6619.09	36619.1										2374.71	905.987			2374.71	2010.77
708.718	1143.53			708.718	12011.9						109.315	6452.28	36452.3										2373.94	935.181			2373.94	1981.15
707.697	1144.09			707.697	12064						108.199	6381.81	36381.8										2373.17	866.627			2373.17	1987.38
706.678	1144.16			706.678	12216.4						107.082	6407.63	36407.6										2372.41	908.849			2372.41	2009.89
705.657	1143.84			705.657	12069.9						105.966	6292.42	36292.4										2371.64	973.858			2371.64	1908.63
704.637	1143.27			704.637	12021.5						104.849	6040.72	36040.7										2370.87	960.69			2370.87	2084.21
703.616	1142.57			703.616	12171.5						103.731	5894.28	35894.3										2370.1	914.965			2370.1	1888.54
702.596	1141.88			702.596	12125.4						102.614	5528.62	35528.6										2369.33	911.577			2369.33	1950.12
701.574	1141.32			701.574	12101.5						101.496	5133.99	35134										2368.57	943.996			2368.57	2024.71
700.553	1141.04			700.553	12040.8						100.379	4607.54	34607.5										2367.8	846.218			2367.8	2066.72
699.532	1141.18			699.532	12207.8																		2367.03	911.179			2367.03	2024.12
698.511	1141.88			698.511	12095.7																		2366.26	891.524			2366.26	2010.81
697.489	1143.28			697.489	12025.3																		2365.49	930.434			2365.49	1994.25
696.467	1145.5			696.467	12126.1																		2364.73	914.035			2364.73	2003.72
695.445	1148.68			695.445	12175.6																		2363.96	865.117			2363.96	1922.12
694.423	1152.94			694.423	12242.2																		2363.19	926.776			2363.19	2107.2
693.4	1158.4			693.4	12208.4																		2362.42	874.619			2362.42	1957.33
692.379	1165.16			692.379	12250.5																		2361.65	913.503			2361.65	1976.55
691.355	1173.32			691.355	12067.6																		2360.88	897.118			2360.88	2028.27
690.333	1182.95			690.333	12263.7																		2360.11	916.487			2360.11	2096.22
689.311	1194.13			689.311	12413.3																		2359.34	909.855			2359.34	2082.92
688.287	1206.91			688.287	12342.9																		2358.57	912.972			2358.57	2030.63
687.264	1221.34			687.264	12201.7																		2357.8	948.573			2357.8	1991.35
686.24	1237.42			686.24	12397.6																		2357.03	945.187			2357.03	2065.77
685.217	1255.16			685.217	12293.1																		2356.26	880.098			2356.26	1987.53
684.193	1274.53			684.193	12383.9																		2355.49	925.429			2355.49	2039.19
683.17	1295.5			683.17	12677.4																		2354.72	909.061			2354.72	2035.65
682.146	1318.03			682.146	12546																		2353.95	918.668			2353.95	2019.12
681.121	1342.01			681.121	12400																		2353.18	938.008			2353.18	2018.83
680.097	1367.33			680.097	12246.7																		2352.41	950.853			2352.41	2083.44
679.072	1393.86			679.072	12608.4																		2351.64	940.98			2351.64	1998.77
678.048	1421.44			678.048	12381.9																		2350.87	905.156			2350.87	1959.55
677.022	1449.91			677.022	12499.5																		2350.1	905.024			2350.1	2014.41
675.998	1479			675.998	12670.7																		2349.33	934.083			2349.33	2017.36
674.973	1508.54			674.973	12602.8																		2348.56	927.461			2348.56	2033.28
673.947	1538.22			673.947	12549.6																		2347.79	940.296			2347.79	1984.35
672.922	1567.76			672.922	12550.1																		2347.02	982.304			2347.02	2010
671.896	1596.84			671.896	12689.4																		2346.25	927.056			2346.25	2074.53
670.87	1625.16			670.87	12670.4																		2345.47	900.994			2345.47	1925.14
669.845	1652.33			669.845	12812.1																		2344.7	926.787			2344.7	2041.52
668.818	1678.03			668.818	12710.2																		2343.93	926.652			2343.93	2002.35
667.792	1701.9			667.792	12800.8																		2343.16	887.642			2343.16	2024.73
666.766	1723.59			666.766	13010.6																		2342.39	916.665			2342.39	2105.41
665.739	1742.78			665.739	13028																		2341.62	974.827			2341.62	2020.9
664.712	1759.21			664.712	12877.4																		2340.84	961.732			2340.84	2007.66
663.686	1772.62			663.686	13004.4																		2340.07	922.74			2340.07	2004.13
662.658	1782.85			662.658	13326.1																		2339.3	980.875			2339.3	1968.23
661.631	1789.77			661.631	13187.7																		2338.53	951.602			2338.53	2087.7
660.604	1793.35			660.604	12981.2																		2337.75	1029.13			2337.75	2090.63
659.575	1793.64			659.575	13164																		2336.98	902.788			2336.98	2022.37
658.548	1790.74			658.548	13013.6																		2336.21	941.48			2336.21	2051.2
657.52	1784.84			657.52	13181.7																		2335.44	973.692			2335.44	2060.6
656.492	1776.19			656.492	12841.6																		2334.66	960.613			2334.66	2018.26
655.464	1765.11			655.464	12897.9																		2333.89	973.408			2333.89	1985.62
654.436	1751.93			654.436	13163.3																		2333.12	940.932			2333.12	2195.51
653.406	1737.02			653.406	12993.5																		2332.34	911.698			2332.34	2020.61
652.378	1720.82			652.378	12913.7																		2331.57	960.053			2331.57	2084.96
651.349	1703.71			651.349	12911.6																		2330.8	943.753			2330.8	2126.68
650.319	1686.12			650.319	13004.3																		2330.02	963.005			2330.02	2016.49
649.291	1668.46			649.291	12931.8																		2329.25	1011.33			2329.25	2061.44
648.261	1651.08			648.261	12820.5																		2328.48	956.263			2328.48	2019.14
647.231	1634.4			647.231	12816																		2327.7	962.584			2327.7	2099.6
646.202	1618.78			646.202	12682.9																		2326.93	959.215			2326.93	2021.78
645.172	1604.52			645.172	12811.9																		2326.15	942.929			2326.15	2082.84
644.142	1591.96			644.142	12885.1																		2325.38	955.706			2325.38	2021.19
643.111	1581.39			643.111	12689																		2324.61	991.078			2324.61	2082.23
642.081	1573.08			642.081	12597.2																		2323.83	948.972			2323.83	2117.43
641.051	1567.26			641.051	12954.2																		2323.06	945.607			2323.06	2010.62
640.02	1564.17			640.02	12733.8																		2322.28	1000.33			2322.28	2049.05
638.989	1563.99			638.989	12896.7																		2321.51	964.69			2321.51	2051.98
637.958	1566.9			637.958	12761.3																		2320.73	941.968			2320.73	2051.68
636.927	1573.05			636.927	12895																		2319.96	1003.11			2319.96	2061.06
635.896	1582.56			635.896	12711.2																		2319.18	941.693			2319.18	2076.88
634.864	1595.51			634.864	12638.9																		2318.41	954.454			2318.41	2092.7
633.832	1611.99			633.832	12842.9																		2317.63	989.779			2317.63	2156.88
632.801	1631.99			632.801	12894.1																		2316.86	934.834			2316.86	2069.53
631.769	1655.54			631.769	12821.8																		2316.08	960.483			2316.08	1959.64
630.736	1682.58			630.736	12919.1																		2315.3	982.901			2315.3	2062.48
629.704	1713.01			629.704	12812.9																		2314.53	918.315			2314.53	2065.4
628.671	1746.74			628.671	12692.2																		2313.75	953.62			2313.75	2052.22
627.639	1783.49			627.639	12726.5																		2312.98	988.914			2312.98	2013.26
626.605	1823.09			626.605	12772.9																		2312.2	1011.32			2312.2	2054.84
625.572	1865.19			625.572	12751.5																		2311.42	940.322			2311.42	2054.54
624.539	1909.39			624.539	12885																		2310.65	972.383			2310.65	2099.32
623.506	1955.25			623.506	12716																		2309.87	1004.43			2309.87	2047.5
622.473	2002.21			622.473	13006.7																		2309.09	939.91			2309.09	2118.02
621.439	2049.67			621.439	12927.2																		2308.32	942.992			2308.32	2069.43
620.405	2096.97			620.405	13104.1																		2307.54	929.983			2307.54	2085.22
619.371	2143.32			619.371	13210.8																		2306.76	952.369			2306.76	2133.18
618.337	2187.9			618.337	13486.7																		2305.99	968.315			2305.99	2071.74
617.303	2229.84			617.303	13735.9																		2305.21	968.174			2305.21	2110.04
616.269	2268.26			616.269	13960.9																		2304.43	977.681			2304.43	2084
615.233	2302.32			615.233	14014.3																		2303.65	958.245			2303.65	2022.6
614.198	2331.12			614.198	14490.4																		2302.88	1012.76			2302.88	2128.41
613.164	2353.89			613.164	14538.8																		2302.1	929.034			2302.1	2089.52
612.129	2369.99			612.129	14710.4																		2301.32	980.325			2301.32	2079.57
611.093	2378.84			611.093	14695.9																		2300.54	1002.68			2300.54	2140.33
610.058	2380.06			610.058	14809.5																		2299.76	980.039			2299.76	2059.69
609.022	2373.44			609.022	14350.9																		2298.99	1002.39			2298.99	2056.18
607.986	2358.93			607.986	14375.2																		2298.21	963.692			2298.21	2017.33
606.95	2336.7			606.95	14080.9																		2297.43	976.399			2297.43	2026.67
605.914	2307.08			605.914	13962.8																		2296.65	966.622			2296.65	2077.76
604.878	2270.55			604.878	13649.4																		2295.87	927.95			2295.87	2083.87
603.842	2227.73			603.842	13476																		2295.09	963.13			2295.09	2083.57
602.805	2179.26			602.805	13490.7																		2294.32	1030.4			2294.32	2086.48
601.768	2125.96			601.768	13160.6																		2293.54	972.477			2293.54	2131.1
600.73	2068.63			600.73	13079																		2292.76	998.007			2292.76	2111.54
599.693	2008.06			599.693	13122.7																		2291.98	904.814			2291.98	2197.86
598.656	1945.03			598.656	12865.1																		2291.2	981.676			2291.2	2098.09
597.619	1880.27			597.619	12911.3																		2290.42	1061.72			2290.42	2068.92
596.581	1814.4			596.581	12796																		2289.64	1003.84			2289.64	2148.79
595.544	1748.14			595.544	12750.6																		2288.86	1022.93			2288.86	2068.31
594.506	1681.9			594.506	12693.1																		2288.08	981.103			2288.08	2096.87
593.468	1616.22			593.468	12700.8																		2287.3	1019.43			2287.3	2135.03
592.43	1551.47			592.43	12414.6																		2286.52	1003.25			2286.52	2105.87
591.391	1487.93			591.391	12155																		2285.74	983.878			2285.74	2047.88
590.353	1425.98			590.353	12232.5																		2284.96	1035			2284.96	2089.23
589.313	1365.7			589.313	12257.1																		2284.18	993.203			2284.18	1992.81
588.274	1307.33			588.274	12409.1																		2283.4	1021.89			2283.4	2146.29
587.235	1250.97			587.235	12289.2																		2282.62	1018.54			2282.62	2091.52
586.196	1196.71			586.196	12217.5																		2281.84	957.541			2281.84	2075.2
585.156	1144.54			585.156	12092.9																		2281.06	941.391			2281.06	2094.11
584.117	1094.59			584.117	12105.4																		2280.28	957.261			2280.28	2093.81
583.077	1046.77			583.077	12103.5																		2279.5	979.529			2279.5	2170.33
582.037	1001.11			582.037	11863.6																		2278.71	953.781			2278.71	2073.99
580.997	957.581			580.997	11854.5																		2277.93	998.444			2277.93	2044.89
579.957	916.14			579.957	11888.6																		2277.15	998.298			2277.15	2118.18
578.916	876.703			578.916	12030.9																		2276.37	966.16			2276.37	2121.07
577.876	839.286			577.876	11911.2																		2275.59	978.814			2275.59	2133.56
576.835	803.759			576.835	11933.4																		2274.81	997.86			2274.81	2162.03
575.794	770.09			575.794	11816.2																		2274.03	1052.08			2274.03	2097.76
574.753	738.211			574.753	11718.2																		2273.24	984.78			2273.24	2001.53
573.712	708.052			573.712	11543.5																		2272.46	981.439			2272.46	2113.13
572.67	679.516			572.67	11680.9																		2271.68	949.332			2271.68	2141.59
571.629	652.586			571.629	11686.2																		2270.9	1013.11			2270.9	2118.91
570.587	627.139			570.587	11631.6																		2270.12	1003.38			2270.12	2121.79
569.545	603.133			569.545	11644.1																		2269.33	1035.18			2269.33	2191.77
568.503	580.497			568.503	11471.9																		2268.55	1025.45			2268.55	2153.12
567.461	559.167			567.461	11513.3																		2267.77	1012.52			2267.77	2133.64
566.418	539.057			566.418	11381.9																		2266.98	1031.53			2266.98	2120.55
565.375	520.125			565.375	11444.9																		2266.2	1037.77			2266.2	2145.79
564.333	502.327			564.333	11253.6																		2265.42	1008.88			2265.42	2129.51
563.29	485.572			563.29	11287.8																		2264.64	992.775			2264.64	2138.78
562.247	469.82			562.247	11513.7																		2263.85	1011.78			2263.85	2189.53
561.203	455.005			561.203	11248.3																		2263.07	992.485			2263.07	2061.56
560.16	441.105			560.16	11236.9																		2262.29	1017.87			2262.29	2035.73
559.116	428.046			559.116	11335.7																		2261.5	963.482			2261.5	2057.77
558.072	415.798			558.072	11032.1																		2260.72	995.24			2260.72	2035.14
557.028	404.318			557.028	11128.5																		2259.93	1033.37			2259.93	2114.58
555.984	393.568			555.984	11093.2																		2259.15	1007.7			2259.15	2209.93
554.94	383.513			554.94	11098.6																		2258.37	991.615			2258.37	2215.99
553.896	374.111			553.896	11123.2																		2257.58	1029.73			2257.58	2104.08
552.852	365.35			552.852	11439.7																		2256.8	1004.08			2256.8	2148.4
551.807	357.188			551.807	11213																		2256.01	1035.8			2256.01	2087.53
550.762	349.61			550.762	11036.5																		2255.23	1038.83			2255.23	2157.33
549.716	342.589			549.716	11034.8																		2254.44	1083.29			2254.44	2166.58
548.671	336.124			548.671	10968.4																		2253.66	990.746			2253.66	2054.76
547.626	330.192			547.626	11043.2																		2252.87	1095.71			2252.87	2140.46
546.58	324.782			546.58	10979.3																		2252.09	1047.78			2252.09	2133.78
545.534	319.892			545.534	11089.9																		2251.3	1044.44			2251.3	2107.99
544.488	315.523			544.488	10997.3																		2250.52	1041.11			2250.52	2069.48
543.442	311.676			543.442	10985.9																		2249.73	1002.76			2249.73	2113.74
542.396	308.358			542.396	11005.7																		2248.95	1008.97			2248.95	2231.2
541.35	305.587			541.35	11051.7																		2248.16	989.732			2248.16	2170.41
540.303	303.376			540.303	10885.1																		2247.38	1015.04			2247.38	2055.54
539.256	301.751			539.256	11141.3																		2246.59	1062.62			2246.59	2090.24
538.209	300.744			538.209	11039.3																		2245.81	986.117			2245.81	2080.39
537.162	300.388			537.162	11020.8																		2245.02	1017.78			2245.02	2150.06
536.114	300.728			536.114	10863.8																		2244.23	1027.17			2244.23	2137.02
535.067	301.811			535.067	11136.6																		2243.45	982.505			2243.45	2158.97
534.02	303.695			534.02	10963																		2242.66	963.286			2242.66	2126.86
532.972	306.442			532.972	11042.4																		2241.87	1026.72			2241.87	2158.34
531.924	310.119			531.924	11121.7																		2241.09	1029.75			2241.09	2107.17
530.876	314.801			530.876	10862.3																		2240.3	978.752			2240.3	2173.59
529.827	320.574			529.827	11034.7																		2239.51	1051.69			2239.51	2112.91
528.779	327.51			528.779	11075.8																		2238.73	1099.19			2238.73	2157.07
527.73	335.71			527.73	11009.7																		2237.94	1035.5			2237.94	2194.87
526.682	345.257			526.682	11069.9																		2237.15	1032.17			2237.15	2131.03
525.633	356.243			525.633	10968																		2236.37	984.388			2236.37	2232.34
524.584	368.756			524.584	11145																		2235.58	1022.34			2235.58	2184.39
523.534	382.895			523.534	11109.9																		2234.79	1025.37			2234.79	2142.8
522.484	398.73			522.484	11065.2																		2234	1015.7			2234	2094.87
521.436	416.315			521.436	11170.6																		2233.21	1063.15			2233.21	2259.59
520.386	435.744			520.386	11261.7																		2232.43	996.36			2232.43	2097.43
519.335	457.067			519.335	11155.1																		2231.64	1021.6			2231.64	2151.06
518.285	480.272			518.285	11189.1																		2230.85	1002.41			2230.85	2191.98
517.235	505.382			517.235	11530																		2230.06	995.923			2230.06	2194.84
516.185	532.396			516.185	11211.7																		2229.27	1037			2229.27	2146.95
515.134	561.233			515.134	11450.2																		2228.49	1078.07			2228.49	2279.8
514.083	591.789			514.083	11334.2																		2227.7	1024.02			2227.7	2120.95
513.032	623.909			513.032	11420.4																		2226.91	1080.93			2226.91	2130.15
511.981	657.374			511.981	11356.7																		2226.12	1033.23			2226.12	2237.6
510.93	691.922			510.93	11466.7																		2225.33	1039.41			2225.33	2167.56
509.878	727.139			509.878	11638.4																		2224.54	1013.91			2224.54	2129.22
508.826	762.54			508.826	11814.8																		2223.75	1067.62			2223.75	2192.27
507.774	797.53			507.774	11729.7																		2222.96	1070.63			2222.96	2176.11
506.723	831.399			506.723	11668.4																		2222.17	1076.81			2222.17	2150.45
505.671	863.33			505.671	11733.1																		2221.38	975.32			2221.38	2102.64
504.618	892.447			504.618	12059.1																		2220.6	1060.66			2220.6	2146.66
503.565	917.769			503.565	11788.7																		2219.81	1016.19			2219.81	2168.5
502.513	938.358			502.513	11917.5																		2219.02	1060.35			2219.02	2199.84
501.46	953.36			501.46	12084.2																		2218.23	1044.37			2218.23	2196.35
500.407	962.087			500.407	12108.3																		2217.44	1113.84			2217.44	2145.4
499.354	964.086			499.354	12106.4																		2216.65	1066.22			2216.65	2258.98
498.301	959.185			498.301	12320.4																		2215.86	1094.53			2215.86	2211.2
497.247	947.523			497.247	12128.6																		2215.06	1103.86			2215.06	2147.62
496.193	929.536			496.193	11951.1																		2214.27	1091.05			2214.27	2308.59
495.14	905.898			495.14	11882.8																		2213.48	1015			2213.48	2159.64
494.086	877.456			494.086	12054																		2212.69	1014.85			2212.69	2175.13
493.031	845.113			493.031	11888.4																		2211.9	1062.12			2211.9	2238.03
491.978	809.88			491.978	11772.7																		2211.11	1033.52			2211.11	2168.17
490.923	772.602			490.923	11849.1																		2210.32	1109.21			2210.32	2155.21
489.868	734.134			489.868	11802.1																		2209.53	1023.73			2209.53	2135.94
488.813	695.195			488.813	11605.9																		2208.74	1102.56			2208.74	2186.17
487.758	656.349			487.758	11324.4																		2207.95	1045.55			2207.95	2274.3
486.703	618.16			486.703	11564.3																		2207.15	1039.08			2207.15	2296.07
485.647	580.945			485.647	11377.7																		2206.36	1076.82			2206.36	2122.06
484.592	545.035			484.592	11354.5																		2205.57	1019.83			2205.57	2207
483.536	510.653			483.536	11293.5																		2204.78	1098.6			2204.78	2127.75
482.48	477.952			482.48	11159.1																		2203.99	1085.81			2203.99	2117.97
481.425	447.035			481.425	11173.9																		2203.2	1136.15			2203.2	2158.69
480.368	417.933			480.368	11214.7																		2202.4	1072.87			2202.4	2167.84
479.312	390.696			479.312	10931.3																		2201.61	1038.01			2201.61	2202.22
478.256	365.34			478.256	11109.3																		2200.82	1037.86			2200.82	2132.5
477.198	341.764			477.198	10918.3																		2200.03	1081.86			2200.03	2289.89
476.142	319.985			476.142	11155.5																		2199.23	1113.24			2199.23	2321.09
475.085	299.912			475.085	10978.7																		2198.44	1027.94			2198.44	2197.78
474.027	281.451			474.027	10766.4																		2197.65	1087.69			2197.65	2206.92
472.97	264.533			472.97	10842.7																		2196.85	1068.62			2196.85	2130.94
471.913	249.078			471.913	10862.3																		2196.06	1062.16			2196.06	2146.38
470.854	234.947			470.854	10808.5																		2195.27	1153.39			2195.27	2079.89
469.797	222.082			469.797	10683.9																		2194.47	1115.41			2194.47	2202.47
468.739	210.37			468.739	10861.8																		2193.68	1080.6			2193.68	2258.86
467.681	199.706			467.681	10798.6																		2192.89	1096.19			2192.89	2302.62
466.622	190.006			466.622	10792.1																		2192.09	1080.28			2192.09	2220.4
465.563	181.18			465.563	10738.5																		2191.3	1092.72			2191.3	2179.14
464.505	173.144			464.505	10673																		2190.5	1079.96			2190.5	2380.33
463.446	165.818			463.446	10560.3																		2189.71	1051.47			2189.71	2216.27
462.387	159.123			462.387	10749.8																		2188.92	1139.45			2188.92	2203.36
461.328	153.004			461.328	10691.4																		2188.12	1161.31			2188.12	2187.3
460.269	147.388			460.269	10564.7																		2187.33	1066.74			2187.33	2164.95
459.209	142.225			459.209	10553.5																		2186.53	1050.85			2186.53	2120.59
458.148	137.463			458.148	10568.3																		2185.74	1085.3			2185.74	2331.04
457.089	133.064			457.089	10616.2																		2184.94	1144.91			2184.94	2308.68
456.029	128.986			456.029	10647.5																		2184.15	1000.07			2184.15	2236.01
454.969	125.191			454.969	10605.7																		2183.35	1113.13			2183.35	2232.54
453.908	121.652			453.908	10486.1																		2182.56	1112.96			2182.56	2291.95
452.848	118.343			452.848	10444.4																		2181.76	1078.22			2181.76	2197.31
451.787	115.24			451.787	10520.5																		2180.97	1043.49			2180.97	2140.41
450.726	112.32			450.726	10690.8																		2180.17	1093.62			2180.17	2146.38
449.665	109.572			449.665	10533.6																		2179.38	1121.74			2179.38	2224.62
448.604	106.974			448.604	10425.9																		2178.58	1112.15			2178.58	2202.3
447.542	104.517			447.542	10428.9																		2177.79	1137.11			2177.79	2220.83
446.48	102.187			446.48	10474.3																		2176.99	1064.71			2176.99	2339.85
445.418	99.974			445.418	10484.4																		2176.19	1020.59			2176.19	2242.16
444.356	97.8719			444.356	10532.2																		2175.4	1105.21			2175.4	2279.5
443.294	95.8691			443.294	10459.9																		2174.6	1114.47			2174.6	2222.66
442.231	93.9606			442.231	10601.8																		2173.8	1070.36			2173.8	2187.81
441.169	92.14			441.169	10647.1																		2173.01	1111			2173.01	2121.58
440.106	90.4018			440.106	10367.8																		2172.21	1076.32			2172.21	2199.72
439.044	88.7409			439.044	10599																		2171.41	1082.44			2171.41	2246.46
437.98	87.1513			437.98	10449.1																		2170.62	1069.73			2170.62	2145.74
436.918	85.6319			436.918	10461.6																		2169.82	1063.3			2169.82	2245.8
435.854	84.176			435.854	10441.1																		2169.02	1094.51			2169.02	2204.7
434.791	82.7817			434.791	10425.3																		2168.22	1100.62			2168.22	2194.97
433.728	81.4457			433.728	10550.5																		2167.43	1087.92			2167.43	2210.32
432.663	80.1642			432.663	10379.6																		2166.63	1147.32			2166.63	2263.29
431.6	78.9366			431.6	10441.4																		2165.83	1106.4			2165.83	2040.42
430.535	77.7584			430.535	10559.5																		2165.04	1096.84			2165.04	2174.88
429.471	76.6282			429.471	10640.1																		2164.24	1055.94			2164.24	2243.49
428.406	75.5441			428.406	10377.7																		2163.44	1105.92			2163.44	2290.15
427.342	74.504			427.342	10671.9																		2162.64	1093.22			2162.64	2239.7
426.276	73.5052			426.276	10639.6																		2161.84	1105.59			2161.84	2198.65
425.212	72.5478			425.212	10698.9																		2161.04	1105.43			2161.04	2317.33
424.146	71.6284			424.146	10800.5																		2160.25	1080.22			2160.25	2172.96
423.081	70.7466			423.081	10890.3																		2159.45	1086.32			2159.45	2113.16
422.016	69.9008			422.016	11292																		2158.65	1145.63			2158.65	2247.45
420.949	69.0891			420.949	11276.2																		2157.85	1145.47			2157.85	2181.39
419.884	68.3118			419.884	11508.9																		2157.05	1110.88			2157.05	2312.5
418.817	67.5662			418.817	11870.5																		2156.25	1091.94			2156.25	2262.1
417.751	66.8522			417.751	12185.1																		2155.45	1104.29			2155.45	2277.41
416.685	66.1687			416.685	12734.1																		2154.65	1082.24			2154.65	2223.9
415.618	65.5149			415.618	13144.5																		2153.85	1138.37			2153.85	2176.66
414.552	64.8899			414.552	13651																		2153.05	1138.2			2153.05	2242.01
413.484	64.2924			413.484	14665.7																		2152.25	1078.63			2152.25	2232.3
412.417	63.7223			412.417	14946.8																		2151.46	1112.86			2151.46	2191.33
411.351	63.1794			411.351	15445.7																		2150.66	1062.69			2150.66	2266.02
410.282	62.6616			410.282	15483																		2149.86	1025.03			2149.86	2306.32
409.215	62.17			409.215	15169.1																		2149.06	1168.61			2149.06	2234.11
408.147	61.7034			408.147	14752.2																		2148.25	1130.95			2148.25	2286.9
407.079	61.2611			407.079	13923.5																		2147.46	1046.44			2147.46	2208.47
406.011	60.843			406.011	13207.4																		2146.65	1121.25			2146.65	2279.98
404.942	60.4489			404.942	12933.9																		2145.85	1133.58			2145.85	2276.52
403.874	60.0784			403.874	12281.3																		2145.05	1111.55			2145.05	2176.27
402.806	59.7312			402.806	11958.9																		2144.25	1108.27			2144.25	2254
401.736	59.4069			401.736	11795.5																		2143.45	1092.5			2143.45	2225.57
400.668	59.1057			400.668	11400.8																		2142.65	1132.91			2142.65	2268.94
399.599	58.8271			399.599	11277.3																		2141.85	1120.26			2141.85	2281.09
398.529	58.5711			398.529	11132.9																		2141.05	1116.98			2141.05	2252.67
397.46	58.3378			397.46	11250.3																		2140.25	1104.33			2140.25	2193.07
396.39	58.1268			396.39	10855.9																		2139.45	1091.69			2139.45	2183.39
395.32	57.9387			395.32	10957																		2138.64	1113.36			2138.64	2298.46
394.25	57.7731			394.25	10787																		2137.84	1069.55			2137.84	2260.7
393.18	57.6303			393.18	10848.3																		2137.04	1128.63			2137.04	2151.25
392.109	57.5103			392.109	10895.6																		2136.24	1125.34			2136.24	2256.92
391.039	57.4135			391.039	10882.2																		2135.44	1184.4			2135.44	2325.16
389.968	57.3399			389.968	10780																		2134.63	1047.1			2134.63	2206.39
388.897	57.29			388.897	10579.9																		2133.83	1037.6			2133.83	2140.64
387.826	57.264			387.826	10573.5																		2133.03	1090.41			2133.03	2261.82
386.755	57.2622			386.755	10716.5																		2132.23	1068.45			2132.23	2261.49
385.684	57.2851			385.684	10630.7																		2131.42	1105.66			2131.42	2286.07
384.612	57.3332			384.612	10538																		2130.62	1111.73			2130.62	2182.97
383.54	57.407			383.54	10676.3																		2129.82	1092.88			2129.82	2266.72
382.469	57.507			382.469	10676.9																		2129.01	1179.89			2129.01	2294.41
381.396	57.634			381.396	10693.8																		2128.21	1095.67			2128.21	2213.14
380.324	57.7886			380.324	10580.2																		2127.41	1132.86			2127.41	2240.82
379.251	57.9718			379.251	10669.4																		2126.6	1064.23			2126.6	2215.6
378.179	58.184			378.179	10693.3																		2125.8	1088.97			2125.8	2230.83
377.106	58.4263			377.106	10824.4																		2125	1088.81			2125	2283.39
376.033	58.7			376.033	10643.3																		2124.19	1054.43			2124.19	2270.61
374.96	59.0058			374.96	10571.7																		2123.39	1160.02			2123.39	2245.39
373.887	59.3451			373.887	10665.5																		2122.59	1159.85			2122.59	2226.41
372.813	59.719			372.813	10712.7																		2121.78	1165.89			2121.78	2235.41
371.739	60.1292			371.739	10771.5																		2120.98	1097.33			2120.98	2278.6
370.666	60.5766			370.666	10581.2																		2120.17	1097.17			2120.17	2275.15
369.592	61.0636			369.592	10744.7																		2119.37	1171.59			2119.37	2340.08
368.518	61.5914			368.518	10519.6																		2118.56	1096.85			2118.56	2265.16
367.443	62.1619			367.443	10510.9																		2117.76	1149.5			2117.76	2258.62
366.368	62.7779			366.368	10730.2																		2116.96	1108.95			2116.96	2301.77
365.294	63.4402			365.294	10640.1																		2116.15	1083.94			2116.15	2279.69
364.219	64.1526			364.219	10298.8																		2115.34	1152.1			2115.34	2307.3
363.144	64.9169			363.144	10441.3																		2114.54	1108.46			2114.54	2229.34
362.068	65.7361			362.068	10583.8																		2113.73	1080.36			2113.73	2216.6
360.993	66.613			360.993	10593.7																		2112.93	1148.49			2112.93	2216.27
359.918	67.5511			359.918	10424.7																		2112.12	1114.18			2112.12	2330.77
358.842	68.5547			358.842	10557.8																		2111.32	1141.94			2111.32	2237.34
357.766	69.627			357.766	10309.8																		2110.51	1116.95			2110.51	2311.47
356.689	70.7721			356.689	10291.8																		2109.71	1110.58			2109.71	2224.27
355.613	71.9947			355.613	10459.7																		2108.9	1116.62			2108.9	2245.66
354.537	73.2998			354.537	10383.7																		2108.09	1221.9			2108.09	2211.21
353.461	74.6927			353.461	10563.2																		2107.29	1097.69			2107.29	2263.6
352.384	76.1809			352.384	10385																		2106.48	1137.83			2106.48	2266.37
351.307	77.7697			351.307	10397.3																		2105.67	1162.47			2105.67	2281.53
350.229	79.4661			350.229	10479.2																		2104.87	1165.39			2104.87	2240.9
349.152	81.2782			349.152	10433.4																		2104.06	1177.62			2104.06	2274.66
348.075	83.2144			348.075	10299.4																		2103.25	1149.56			2103.25	2209.26
346.997	85.2863			346.997	10397.5																		2102.45	1267.12			2102.45	2335.95
345.919	87.5026			345.919	10449.2																		2101.64	1180.2			2101.64	2317.02
344.842	89.8726			344.842	10417.4																		2100.83	1198.6			2100.83	2267.13
343.763	92.4159			343.763	10329.9																		2100.03	1139.59			2100.03	2242.02
342.685	95.1399			342.685	10451.1																		2099.22	1158			2099.22	2195.25
341.606	98.0626			341.606	10525.9																		2098.41	1129.97			2098.41	2263.03
340.527	101.204			340.527	10419.9																		2097.6	1188.61			2097.6	2336.99
339.448	104.582			339.448	10320.9																		2096.8	1179.15			2096.8	2302.6
338.37	108.215			338.37	10548.6																		2095.99	1178.98			2095.99	2336.3
337.29	112.137			337.29	10345.4																		2095.18	1172.62			2095.18	2295.73
336.211	116.366			336.211	10214																		2094.37	1141.51			2094.37	2286.11
335.132	120.936			335.132	10318.9																		2093.56	1122.78			2093.56	2242.47
334.052	125.886			334.052	10201.4																		2092.75	1187.56			2092.75	2263.79
332.972	131.253			332.972	10278.5																		2091.95	1094.62			2091.95	2244.9
331.892	137.081			331.892	10147.2																		2091.14	1097.55			2091.14	2300.22
330.812	143.421			330.812	10397.8																		2090.33	1183.95			2090.33	2210.24
329.73	150.339			329.73	10282.8																		2089.52	1168.32			2089.52	2216.09
328.65	157.888			328.65	10207.1																		2088.71	1211.41			2088.71	2293.03
327.569	166.159			327.569	10372																		2087.9	1220.5			2087.9	2320.5
326.488	175.233			326.488	10183																		2087.09	1164.71			2087.09	2208.94
325.407	185.212			325.407	10306.2																		2086.28	1179.98			2086.28	2254.94
324.326	196.212			324.326	10253.7																		2085.47	1192.16			2085.47	2263.88
323.244	208.378			323.244	9983.85																		2084.67	1188.9			2084.67	2359.27
322.163	221.84			322.163	10051.6																		2083.86	1238.13			2083.86	2244.68
321.081	236.792			321.081	10156.2																		2083.04	1170.03			2083.04	2262.88
319.999	253.401			319.999	10260.9																		2082.24	1194.55			2082.24	2302.67
318.917	271.833			318.917	10208.4																		2081.43	1154.25			2081.43	2308.5
317.834	292.174			317.834	10155.9																		2080.62	1228.14			2080.62	2317.42
316.752	314.069			316.752	10188.9																		2079.8	1209.45			2079.8	2258.46
315.669	335.591			315.669	10212.7																		2078.99	1178.42			2078.99	2316.74
314.586	344.367			314.586	10109.5																		2078.18	1131.98			2078.18	2273.21
313.503	117.577			313.503	10387.1																		2077.37	1153.4			2077.37	2229.7
312.42	131.196			312.42	10371.6																		2076.56	1156.31			2076.56	2291.04
311.337	473.344			311.337	10478.4																		2075.75	1174.64			2075.75	2358.53
310.253	556.813			310.253	10702.8																		2074.94	1236.12			2074.94	2231.8
309.169	633.758			309.169	10844.1																		2074.13	1192.79			2074.13	2308.52
308.085	720.793			308.085	11040.7																		2073.32	1140.22			2073.32	2237.3
307.001	824.484			307.001	11230.3																		2072.51	1186.27			2072.51	2369.47
305.917	951.102			305.917	11620.4																		2071.7	1136.81			2071.7	2353.71
304.832	1108.78			304.832	11996.6																		2070.88	1167.44			2070.88	2325.64
303.748	1308.08			303.748	12743.7																		2070.07	1173.43			2070.07	2303.74
302.663	1564.24			302.663	13536.7																		2069.26	1222.53			2069.26	2395.78
301.578	1897.01			301.578	14423.9																		2068.45	1157.69			2068.45	2327.69
300.493	2332.16			300.493	15165.7																		2067.64	1219.09			2067.64	2308.88
299.407	2901.43			299.407	16040.9																		2066.82	1200.44			2066.82	2323.93
298.322	3636.71			298.322	16505.8																		2066.01	1234.12			2066.01	2308.2
297.236	4561.04			297.236	16832.4																		2065.2	1224.7			2065.2	2350.94
296.15	5651.08			296.15	17269.4																		2064.39	1199.91			2064.39	2347.51
295.064	6777.3			295.064	18638.6																		2063.57	1172.04			2063.57	2270.26
293.978	7652.4			293.978	20709.2																		2062.76	1211.86			2062.76	2356.05
292.892	7922.07			292.892	22328.2																		2061.95	1168.62			2061.95	2377.23
291.805	7452.98			291.805	22391.3																		2061.13	1150			2061.13	2358.43
290.718	6469.5			290.718	20857.9																		2060.32	1186.72			2060.32	2268.92
289.631	5330.18			289.631	18469.4																		2059.51	1201.92			2059.51	2354.66
288.544	4278.86			288.544	16083.9																		2058.7	1229.4			2058.7	2372.75
287.457	3407.7			287.457	14421.2																		2057.88	1213.86			2057.88	2301.72
286.369	2721.18			286.369	13290.1																		2057.07	1272.06			2057.07	2252.22
285.282	2193.25			285.282	12212.2																		2056.25	1213.5			2056.25	2218.09
284.194	1789.6			284.194	11716.1																		2055.44	1253.25			2055.44	2325.27
283.105	1480.52			283.105	11323.6																		2054.63	1173.21			2054.63	2315.72
282.018	1242.38			282.018	11170.1																		2053.81	1240.6			2053.81	2355.29
280.93	1056.41			280.93	10424.1																		2053	1237.34			2053	2364.16
279.841	908.926			279.841	10408.6																		2052.18	1227.95			2052.18	2296.27
278.752	790.276			278.752	10246.2																		2051.37	1218.56			2051.37	2360.39
277.663	693.442			277.663	10143.5																		2050.55	1209.18			2050.55	2252.63
276.574	613.387			276.574	10112																		2049.74	1245.82			2049.74	2310.6
275.485	546.458			275.485	9892.34																		2048.92	1264.04			2048.92	2294.91
274.396	489.907			274.396	10042.2																		2048.11	1208.64			2048.11	2257.76
273.306	441.759			273.306	9797.36																		2047.29	1199.26			2047.29	2404.65
272.217	400.485			272.217	9869.18																		2046.48	1226.68			2046.48	2404.3
271.126	364.761			271.126	9567.1																		2045.67	1186.64			2045.67	2364.08
270.036	333.733			270.036	9599.95																		2044.85	1207.93			2044.85	2314.68
268.946	306.598			268.946	9635.08																		2044.03	1192.42			2044.03	2397.1
267.855	282.722			267.855	9594.55																		2043.22	1176.92			2043.22	2363.04
266.765	261.63			266.765	9565.48																		2042.4	1201.26			2042.4	2319.78
265.674	242.914			265.674	9568.52																		2041.59	1149			2041.59	2463.45
264.583	226.238			264.583	9489.05																		2040.77	1252.99			2040.77	2276.21
263.492	211.324			263.492	9586.03																		2039.95	1191.54			2039.95	2300.38
262.4	197.933			262.4	9447.04																		2039.14	1225.05			2039.14	2364.35
261.309	185.886			261.309	9434.05																		2038.32	1172.82			2038.32	2367.07
260.218	175.034			260.218	9460																		2037.5	1200.2			2037.5	2329.97
259.125	165.22			259.125	9499.68																		2036.69	1141.86			2036.69	2299.02
258.033	156.367			258.033	9550.79																		2035.87	1172.3			2035.87	2292.56
256.941	148.386			256.941	9338.67																		2035.05	1205.79			2035.05	2365.67
255.849	141.22			255.849	9321.13																		2034.24	1193.37			2034.24	2328.6
254.756	134.858			254.756	9452.33																		2033.42	1180.95			2033.42	2352.73
253.663	129.336			253.663	9464.52																		2032.6	1199.13			2032.6	2352.38
252.57	124.78			252.57	9323.46																		2031.79	1235.66			2031.79	2339.8
251.478	121.51			251.478	9518.63																		2030.97	1149.85			2030.97	2324.16
250.384	120.297			250.384	9640.56																		2030.15	1281.16			2030.15	2332.99
249.291	123.244			249.291	9698.44																		2029.33	1232.05			2029.33	2375.45
248.197	137.48			248.197	9962.04																		2028.51	1149.34			2028.51	2320.08
247.104	200.47			247.104	10378.7																		2027.7	1250.03			2027.7	2246.38
246.009	981.332			246.009	10790.6																		2026.88	1310.96			2026.88	2242.99
244.915	939.96			244.915	10734																		2026.06	1255.77			2026.06	2239.61
243.82	188.212			243.82	10542.7																		2025.24	1206.7			2025.24	2260.66
242.726	119.091			242.726	10186.9																		2024.42	1179.03			2024.42	2330.58
241.631	97.7013			241.631	9986.59																		2023.61	1203.29			2023.61	2327.18
240.536	87.3006			240.536	9859.39																		2022.79	1239.76			2022.79	2366.53
239.441	80.8178			239.441	9499.37																		2021.97	1233.47			2021.97	2341.76
238.346	76.1215			238.346	9575.43																		2021.15	1190.55			2021.15	2283.41
237.251	72.397			237.251	9528.23																		2020.33	1254.47			2020.33	2292.23
236.155	69.2613			236.155	9576.89																		2019.51	1196.3			2019.51	2371.24
235.06	66.524			235.06	9817.17																		2018.69	1223.58			2018.69	2434.96
233.963	64.0735			233.963	10020.9																		2017.87	1311.88			2017.87	2315.62
232.867	61.8469			232.867	10181.2																		2017.05	1253.73			2017.05	2333.58
231.771	59.7966			231.771	10558.1																		2016.23	1235.24			2016.23	2397.28
230.674	57.8944			230.674	11119.5																		2015.41	1198.46			2015.41	2281.05
229.578	56.1202			229.578	12027.3																		2014.59	1201.34			2014.59	2314.25
228.48	54.453			228.48	14108.5																		2013.77	1207.26			2013.77	2277.32
227.384	52.8847			227.384	17155.4																		2012.95	1200.98			2012.95	2484.26
226.286	51.4024			226.286	19460.7																		2012.13	1246.52			2012.13	2267.51
225.189	50.0003			225.189	19539.6																		2011.31	1304.23			2011.31	2358.59
224.092	48.6688			224.092	17538.8																		2010.49	1224.82			2010.49	2419.18
222.994	47.4034			222.994	14456.9																		2009.67	1291.66			2009.67	2312.2
221.896	46.1976			221.896	12446.2																		2008.85	1294.52			2008.85	2324.04
220.798	45.0493			220.798	11021.3																		2008.03	1266.92			2008.03	2415.06
219.699	43.9522			219.699	10448.2																		2007.21	1260.64			2007.21	2256.36
218.602	42.9048			218.602	9902.51																		2006.39	1184.34			2006.39	2338.23
217.503	41.9019			217.503	9614.19																		2005.57	1205.47			2005.57	2395.72
216.403	40.9409			216.403	9589.87																		2004.74	1287.47			2004.74	2380.15
215.305	40.0206			215.305	9251.64																		2003.92	1253.8			2003.92	2306.76
214.205	39.1372			214.205	9316.09																		2003.1	1305.35			2003.1	2342.93
213.106	38.2898			213.106	9248.63																		2002.28	1250.39			2002.28	2342.58
212.007	37.4751			212.007	9165.28																		2001.46	1329.29			2001.46	2390.91
210.907	36.6918			210.907	9120.59																		2000.64	1277.39			2000.64	2338.85
209.807	35.9376			209.807	9014.55																		1999.81	1265.04			1999.81	2308.09
208.707	35.2122			208.707	9015.36																		1998.99	1252.69			1998.99	2471.94
207.606	34.5129			207.606	8820.75																		1998.17	1258.59			1998.17	2377.33
206.506	33.8388			206.506	8978.35																		1997.35	1237.12			1997.35	2389.14
205.405	33.1887			205.405	8972.35																		1996.52	1221.74			1996.52	2361.43
204.305	32.5614			204.305	9109.42																		1995.7	1309.69			1995.7	2358.04
203.204	31.9557			203.204	8851.35																		1994.88	1236.57			1994.88	2345.54
202.103	31.3701			202.103	8847.64																		1994.06	1245.5			1994.06	2333.04
201.001	30.8042			201.001	8996.02																		1993.23	1272.66			1993.23	2393.44
199.9	30.2574			199.9	8874.27																		1992.41	1263.36			1992.41	2241.24
198.798	29.7275			198.798	8854.67																		1991.59	1190.29			1991.59	2359.33
197.696	29.2151			197.696	9127.76																		1990.76	1250.84			1990.76	2410.59
196.595	28.7189			196.595	8969.75																		1989.94	1323.51			1989.94	2352.56
195.492	28.2377			195.492	8913.85																		1989.12	1271.71			1989.12	2261.16
194.39	27.7714			194.39	9012.19																		1988.29	1277.59			1988.29	2357.93
193.287	27.3193			193.287	8967.64																		1987.47	1289.54			1987.47	2509.3
192.185	26.8807			192.185	8780.28																		1986.64	1259.01			1986.64	2336
191.081	26.4548			191.081	8874.05																		1985.82	1267.93			1985.82	2375.09
189.979	26.0416			189.979	8768.36																		1984.99	1340.53			1984.99	2395.96
188.875	25.64			188.875	8850.77																		1984.17	1191.74			1984.17	2268.25
187.771	25.2498			187.771	8783.63																		1983.35	1185.5			1983.35	2340.68
186.668	24.8705			186.668	8795.79																		1982.52	1285.36			1982.52	2306.99
185.564	24.5018			185.564	8769.44																		1981.7	1254.86			1981.7	2370.3
184.46	24.1428			184.46	8679.7																		1980.87	1291.04			1980.87	2539.66
183.355	23.7934			183.355	8594.52																		1980.05	1227.22			1980.05	2327.17
182.252	23.4535			182.252	8622.55																		1979.22	1272.48			1979.22	2426.81
181.147	23.1222			181.147	8591.72																		1978.4	1302.59			1978.4	2353.74
180.042	22.7991			180.042	8696.68																		1977.57	1323.6			1977.57	2341.28
178.938	22.4843			178.938	8704.31																		1976.75	1296.14			1976.75	2359.1
177.832	22.177			177.832	8646.34																		1975.92	1265.67			1975.92	2292.14
176.727	21.8768			176.727	8574.81																		1975.09	1192.83			1975.09	2425.01
175.621	21.5834			175.621	8636.74																		1974.27	1316.76			1974.27	2409.51
174.516	21.2962			174.516	8621.76																		1973.44	1325.64			1973.44	2300.2
173.41	21.0144			173.41	8627.14																		1972.62	1252.82			1972.62	2402.75
172.304	20.7367			172.304	8413.26																		1971.79	1237.5			1971.79	2411.47
171.198	20.4619			171.198	8382.51																		1970.96	1300.85			1970.96	2374.81
170.092	20.1865			170.092	8487.34																		1970.14	1240.16			1970.14	2410.75
168.985	19.9042			168.985	8404.63																		1969.31	1261.15			1969.31	2374.1
167.878	19.5996			167.878	8371.63																		1968.48	1321.44			1968.48	2364.68
166.771	19.2266			166.771	8451.58																		1967.66	1297.06			1967.66	2430.85
165.664	18.5786			165.664	8210.83																		1966.83	1278.73			1966.83	2433.51
164.557	15.5526			164.557	8329.16																		1966	1299.69			1966	2348.52
163.449	-57.0878			163.449	8251.04																		1965.17	1323.68			1965.17	2281.68
162.342	17.0421			162.342	8574.72																		1964.35	1326.5			1964.35	2305.52
161.234	17.9277			161.234	8354.42																		1963.52	1265.88			1963.52	2338.41
160.126	17.9669			160.126	8511																		1962.69	1377.46			1962.69	2410.56
159.019	17.8558			159.019	8381.02																		1961.86	1389.34			1961.86	2410.2
157.91	17.7003			157.91	8517.25																		1961.04	1322.7			1961.04	2391.72
156.801	17.5289			156.801	8409.87																		1960.21	1349.67			1960.21	2376.27
155.692	17.3519			155.692	8424.28																		1959.38	1373.63			1959.38	2478.56
154.584	17.1736			154.584	8461.23																		1958.55	1361.35			1958.55	2384.62
153.475	16.9959			153.475	8268.25																		1957.72	1237.41			1957.72	2302.78
152.365	16.82			152.365	8339.02																		1956.9	1279.47			1956.9	2371.84
151.256	16.6464			151.256	8414.28																		1956.07	1330.57			1956.07	2471.06
150.146	16.4754			150.146	8392.63																		1955.24	1245.9			1955.24	2488.79
149.036	16.3071			149.036	8398.02																		1954.41	1315.09			1954.41	2464.29
147.927	16.1418			147.927	8425.93																		1953.58	1248.55			1953.58	2367.42
146.816	15.9792			146.816	8453.83																		1952.75	1263.44			1952.75	2427.38
145.706	15.8195			145.706	8414.17																		1951.92	1299.43			1951.92	2372.75
144.596	15.6627			144.596	8367.77																		1951.09	1251.01			1951.09	2444.74
143.485	15.5086			143.485	8431.68																		1950.26	1265.89			1950.26	2347.93
142.374	15.3572			142.374	8401.05																		1949.43	1322.96			1949.43	2419.91
141.263	15.2085			141.263	8314.17																		1948.6	1334.82			1948.6	2534.05
140.151	15.0625			140.151	8353.31																		1947.77	1292.44			1947.77	2476.43
139.04	14.919			139.04	8288.97																		1946.94	1310.33			1946.94	2400.76
137.929	14.778			137.929	8350.59																		1946.11	1352.3			1946.11	2361.25
136.817	14.6396			136.817	8346.98																		1945.28	1373.18			1945.28	2442.2
135.705	14.5034			135.705	8219.71																		1944.45	1330.82			1944.45	2468.94
134.593	14.3696			134.593	8350.99																		1943.62	1312.56			1943.62	2462.55
133.48	14.238			133.48	8356.37																		1942.79	1345.47			1942.79	2432.09
132.368	14.1087			132.368	8296.58																		1941.96	1258			1941.96	2359.5
131.255	13.9815			131.255	8468.23																		1941.13	1269.85			1941.13	2437.38
130.143	13.8566			130.143	8359.02																		1940.3	1347.88			1940.3	2400.92
129.029	13.7336			129.029	8256.58																		1939.47	1344.67			1939.47	2448.69
127.916	13.6127			127.916	8309.13																		1938.64	1368.54			1938.64	2439.3
126.803	13.4937			126.803	8307.77																		1937.81	1317.21			1937.81	2429.92
125.689	13.3767			125.689	8214.37																		1936.98	1341.07			1936.98	2474.66
124.575	13.2615			124.575	8219.76																		1936.14	1376.95			1936.14	2483.31
123.461	13.1482			123.461	8287.99																		1935.31	1334.66			1935.31	2510
122.348	13.0367			122.348	8199.13																		1934.48	1373.53			1934.48	2518.64
121.233	12.9269			121.233	8224.71																		1933.65	1397.37			1933.65	2386.04
120.118	12.8188			120.118	8135.88																		1932.82	1276.98			1932.82	2490.85
119.004	12.7124			119.004	8020.17																		1931.98	1270.78			1931.98	2505.5
117.889	12.6076			117.889	8227.41																		1931.15	1324.66			1931.15	2472.09
116.773	12.5044			116.773	7883.03																		1930.32	1315.45			1930.32	2438.69
115.658	12.4027			115.658	8105.91																		1929.49	1264.2			1929.49	2408.3
114.543	12.3026			114.543	8014.93																		1928.65	1333.07			1928.65	2464.98
113.428	12.204			113.428	7811.94																		1927.82	1431.94			1927.82	2464.62
112.312	12.1068			112.312	7835.31																		1926.99	1377.7			1926.99	2329.18
111.196	12.0112			111.196	7531.6																		1926.16	1317.47			1926.16	2421.87
110.08	11.9168			110.08	7534.85																		1925.32	1362.29			1925.32	2469.52
108.963	11.8237			108.963	7269.36																		1924.49	1386.09			1924.49	2478.15
107.847	11.7321			107.847	7283.84																		1923.66	1310.89			1923.66	2483.78
106.73	11.6418			106.73	7038.63																		1922.82	1355.68			1922.82	2474.42
105.613	11.5527			105.613	6994.95																		1921.99	1385.47			1921.99	2456.06
104.496	11.4649			104.496	6702.86																		1921.15	1325.29			1921.15	2527.65
103.379	11.3783			103.379	6379.54																		1920.32	1376.06			1920.32	2407.36
102.262	11.2929			102.262	6067.52																		1919.49	1372.86			1919.49	2377.03
101.144	11.2086			101.144	5612.43																		1918.65	1372.66			1918.65	2454.6
1800.71	0																						1917.82	1315.52			1917.82	2454.23
1799.85	0																						1916.98	1342.29			1916.98	2516.79
1799	0																						1916.15	1333.1			1916.15	2393.59
1798.15	0																						1915.31	1359.86			1915.31	2360.28
1797.3	0																						1914.48	1305.75			1914.48	2437.8
1796.45	0																						1913.65	1287.59			1913.65	2413.48
1795.59	0																						1912.81	1365.24			1912.81	2383.18
1794.74	0																						1911.97	1332.11			1911.97	2403.78
1793.89	0																						1911.14	1418.71			1911.14	2400.43
1793.04	0																						1910.3	1343.68			1910.3	2468.9
1792.18	0																						1909.47	1376.4			1909.47	2510.43
1791.33	0																						1908.63	1325.33			1908.63	2372.43
1790.48	0																						1907.8	1396.93			1907.8	2399
1789.62	0																						1906.96	1363.82			1906.96	2524.26
1788.77	0																						1906.12	1354.64			1906.12	2419.22
1787.92	0																						1905.29	1360.42			1905.29	2481.65
1787.06	0																						1904.45	1369.19			1904.45	2493.24
1786.21	0																						1903.62	1315.18			1903.62	2433.09
1785.35	0																						1902.78	1392.69			1902.78	2465.6
1784.5	0																						1901.94	1332.72			1901.94	2462.25
1783.64	0																						1901.11	1377.34			1901.11	2396.15
1782.79	0																						1900.27	1296.48			1900.27	2434.63
1781.94	0																						1899.43	1329.14			1899.43	2410.37
1781.08	0																						1898.6	1358.8			1898.6	2466.75
1780.23	0																						1897.76	1358.6			1897.76	2382.78
1779.37	0																						1896.92	1343.47			1896.92	2448.11
1778.52	0																						1896.08	1328.35			1896.08	2459.68
1777.66	0																						1895.25	1405.75			1895.25	2447.38
1776.81	0																						1894.41	1414.49			1894.41	2482.82
1775.95	0																						1893.57	1411.3			1893.57	2386.97
1775.09	0																						1892.73	1345.46			1892.73	2580.53
1774.24	0																						1891.89	1282.62			1891.89	2457.85
1773.38	0																						1891.06	1401.72			1891.06	2523.1
1772.53	0																						1890.22	1413.44			1890.22	2439.23
1771.67	0																						1889.38	1347.64			1889.38	2471.66
1770.82	0																						1888.54	1350.42			1888.54	2405.71
1769.96	0																						1887.7	1302.53			1887.7	2590.15
1769.1	0																						1886.86	1329.15			1886.86	2506.32
1768.25	0																						1886.02	1367.69			1886.02	2425.49
1767.39	0																						1885.18	1349.61			1885.18	2514.51
1766.53	0																						1884.35	1322.6			1884.35	2534.99
1765.67	0																						1883.51	1420.69			1883.51	2391.65
1764.82	0																						1882.67	1414.52			1882.67	2450.85
1763.96	0																						1881.83	1390.49			1881.83	2498.13
1763.1	0																						1880.99	1360.52			1880.99	2488.82
1762.25	0																						1880.15	1327.57			1880.15	2419.99
1761.39	0																						1879.31	1369.04			1879.31	2392.84
1760.53	0																						1878.47	1324.2			1878.47	2526.39
1759.67	0																						1877.63	1448.96			1877.63	2362.38
1758.81	0																						1876.79	1377.35			1876.79	2469.12
1757.96	0																						1875.95	1359.3			1875.95	2343.83
1757.1	0																						1875.11	1344.23			1875.11	2441.62
1756.24	0																						1874.26	1388.63			1874.26	2426.39
1755.38	0																						1873.42	1385.45			1873.42	2539
1754.52	0																						1872.58	1349.57			1872.58	2452.42
1753.66	0																						1871.74	1402.87			1871.74	2478.8
1752.8	0																						1870.9	1381.86			1870.9	2407.11
1751.95	0																						1870.06	1479.71			1870.06	2457.26
1751.09	0																						1869.22	1420.07			1869.22	2403.42
1750.23	0																						1868.38	1396.09			1868.38	2483.26
1749.37	0																						1867.53	1410.74			1867.53	2545.26
1748.51	0																						1866.69	1437.25			1866.69	2390.47
1747.65	0																						1865.85	1353.9			1865.85	2476.22
1746.79	0																						1865.01	1371.51			1865.01	2517.41
1745.93	0																						1864.17	1386.15			1864.17	2555.62
1745.07	0																						1863.32	1403.75			1863.32	2430.59
1744.21	0																						1862.48	1338.26			1862.48	2459.9
1743.35	0																						1861.64	1382.56			1861.64	2385.36
1742.49	0																						1860.79	1376.42			1860.79	2471.04
1741.63	0																						1859.95	1405.88			1859.95	2485.5
1740.77	0																						1859.11	1420.5			1859.11	2535.54
1739.91	0																						1858.27	1352.09			1858.27	2401.73
1739.04	0																						1857.42	1417.11			1857.42	2594.08
1738.18	0																						1856.58	1366.5			1856.58	2472.16
1737.32	0																						1855.74	1398.9			1855.74	2522.17
1736.46	0																						1854.89	1434.25			1854.89	2578.1
1735.6	0																						1854.05	1407.37			1854.05	2494.75
1734.74	0																						1853.21	1368.65			1853.21	2399.58
1733.88	0																						1852.36	1418.8			1852.36	2411.07
1733.01	0																						1851.52	1463.01			1851.52	2416.64
1732.15	0																						1850.67	1317.7			1850.67	2508.07
1731.29	0																						1849.83	1432.97			1849.83	2484.01
1730.43	0																						1848.98	1409.07			1848.98	2522.12
1729.57	0																						1848.14	1388.15			1848.14	2350.08
1728.7	0																						1847.29	1367.22			1847.29	2530.25
1727.84	0																						1846.45	1461.7			1846.45	2482.53
1726.98	0																						1845.6	1369.77			1845.6	2422.99
1726.11	0																						1844.76	1396.19			1844.76	2567.57
1725.25	0																						1843.91	1375.28			1843.91	2499.16
1724.39	0																						1843.07	1369.16			1843.07	2486.96
1723.53	0																						1842.22	1354.17			1842.22	2427.46
1722.66	0																						1841.38	1407.18			1841.38	2465.53
1721.8	0																						1840.53	1380.37			1840.53	2414.91
1720.93	0																						1839.69	1365.39			1839.69	2482.52
1720.07	0																						1838.84	1433.15			1838.84	2567.85
1719.21	0																						1837.99	1379.75			1837.99	2505.42
1718.34	0																						1837.15	1350.01			1837.15	2443.01
1717.48	0																						1836.3	1373.43			1836.3	2439.69
1716.61	0																						1835.45	1390.95			1835.45	2522.01
1715.75	0																						1834.61	1420.27			1834.61	2518.69
1714.88	0																						1833.76	1378.72			1833.76	2382.5
1714.02	0																						1832.91	1357.85			1832.91	2423.47
1713.16	0																						1832.07	1366.51			1832.07	2437.87
1712.29	0																						1831.22	1357.45			1831.22	2458.16
1711.42	0																						1830.37	1386.75			1830.37	2422.39
1710.56	0																						1829.52	1442.6			1829.52	2436.78
1709.69	0																						1828.68	1395.19			1828.68	2516.05
1708.83	0																						1827.83	1471.66			1827.83	2424.25
1707.96	0																						1826.98	1474.39			1826.98	2420.94
1707.1	0																						1826.13	1397.51			1826.13	2464.8
1706.23	0																						1825.29	1459.21			1825.29	2446.75
1705.37	0																						1824.44	1402.99			1824.44	2440.49
1704.5	0																						1823.59	1399.83			1823.59	2357.61
1703.63	0																						1822.74	1414.35			1822.74	2401.45
1702.77	0																						1821.89	1402.36			1821.89	2383.42
1701.9	0																						1821.04	1443.39			1821.04	2530.35
1701.03	0																						1820.19	1460.84			1820.19	2456.34
1700.17	0																						1819.35	1395.84			1819.35	2488.36
1699.3	0																						1818.5	1428.02			1818.5	2479.16
1698.43	0																						1817.65	1477.85			1817.65	2502.34
1697.57	0																						1816.8	1427.59			1816.8	2490.19
1696.7	0																						1815.95	1453.87			1815.95	2463.33
1695.83	0																						1815.1	1409.51			1815.1	2539.47
1694.96	0																						1814.25	1474.03			1814.25	2494.96
1694.1	0																						1813.4	1435.56			1813.4	2550.48
1693.23	0																						1812.55	1397.11			1812.55	2520.69
1692.36	0																						1811.7	1411.61			1811.7	2402.67
1691.49	0																						1810.85	1431.98			1810.85	2496.41
1690.62	0																						1810	1452.35			1810	2540.14
1689.75	0																						1809.15	1449.19			1809.15	2489.78
1688.89	0																						1808.3	1443.09			1808.3	2480.59
1688.02	0																						1807.45	1407.61			1807.45	2571.32
1687.15	0																						1806.6	1398.59			1806.6	2485.73
1686.28	0																						1805.75	1448.32			1805.75	2400.16
1685.41	0																						1804.89	1465.73			1804.89	2479.11
1684.54	0																						1804.04	1406.77			1804.04	2513.98
1683.67	0																						1803.19	1479.97			1803.19	2501.86
1682.8	0																						1802.34	1520.86			1802.34	2627.73
1681.93	0																						1801.49	1444.3			1801.49	2460.01
1681.06	0																						1800.64	1479.31			1800.64	2497.8
1680.19	0																						1799.78	1414.53			1799.78	2538.51
1679.32	0																						1798.93	1411.38			1798.93	2482.38
1678.45	0																						1798.08	1384.76			1798.08	2505.48
1677.58	0																						1797.23	1472.56			1797.23	2466.97
1676.71	0																						1796.38	1466.47			1796.38	2557.53
1675.84	0																						1795.52	1392.94			1795.52	2568.87
1674.97	0																						1794.67	1498.29			1794.67	2477.6
1674.1	0																						1793.82	1459.95			1793.82	2629.67
1673.23	0																						1792.96	1468.53			1792.96	2491.51
1672.36	0																						1792.11	1462.44			1792.11	2412.01
1671.49	0																						1791.26	1438.78			1791.26	2511.28
1670.62	0																						1790.41	1409.27			1790.41	2464.02
1669.75	0																						1789.55	1411.99			1789.55	2466.58
1668.87	0																						1788.7	1414.71			1788.7	2554.08
1668	0																						1787.84	1470.14			1787.84	2530.27
1667.13	0																						1786.99	1481.63			1786.99	2506.47
1666.26	0																						1786.14	1452.13			1786.14	2605.64
1665.39	0																						1785.28	1428.49			1785.28	2622.81
1664.51	0																						1784.43	1527.79			1784.43	2519.98
1663.64	0																						1783.57	1510.01			1783.57	2583.98
1662.77	0																						1782.72	1495.15			1782.72	2437.3
1661.9	0																						1781.87	1480.3			1781.87	2594.91
1661.02	0																						1781.01	1500.55			1781.01	2609.15
1660.15	0																						1780.16	1462.31			1780.16	2509.32
1659.28	0																						1779.3	1409.45			1779.3	2520.64
1658.41	0																						1778.45	1429.71			1778.45	2496.87
1657.53	0																						1777.59	1476.27			1777.59	2440.96
1656.66	0																						1776.74	1546.19			1776.74	2504.89
1655.79	0																						1775.88	1449.52			1775.88	2472.37
1654.91	0																						1775.02	1405.48			1775.02	2448.63
1654.04	0																						1774.17	1457.85			1774.17	2655.69
1653.17	0																						1773.31	1527.74			1773.31	2526.76
1652.29	0																						1772.46	1445.73			1772.46	2508.86
1651.42	0																						1771.6	1471.8			1771.6	2488.04
1650.54	0																						1770.75	1494.94			1770.75	2408.83
1649.67	0																						1769.89	1442.16			1769.89	2481.46
1648.79	0																						1769.03	1509.08			1769.03	2577.41
1647.92	0																						1768.18	1468			1768.18	2556.6
1647.04	0																						1767.32	1502.8			1767.32	2521.2
1646.17	0																						1766.46	1464.64			1766.46	2462.47
1645.29	0																						1765.6	1467.34			1765.6	2467.93
1644.42	0																						1764.75	1388.37			1764.75	2531.73
1643.54	0																						1763.89	1481.48			1763.89	2458.44
1642.67	0																						1763.03	1463.76			1763.03	2484.32
1641.79	0																						1762.18	1478.12			1762.18	2495.61
1640.92	0																						1761.32	1504.14			1761.32	2477.74
1640.04	0																						1760.46	1533.06			1760.46	2465.71
1639.16	0																						1759.6	1401.69			1759.6	2599.39
1638.29	0																						1758.74	1480.15			1758.74	2555.3
1637.41	0																						1757.89	1514.89			1757.89	2476.26
1636.54	0																						1757.03	1517.57			1757.03	2452.58
1635.66	0																						1756.17	1459.1			1756.17	2519.2
1634.78	0																						1755.31	1566.62			1755.31	2518.82
1633.91	0																						1754.45	1397.52			1754.45	2480.6
1633.03	0																						1753.59	1475.91			1753.59	2416.18
1632.15	0																						1752.73	1481.51			1752.73	2593.37
1631.27	0																						1751.88	1455.09			1751.88	2537.68
1630.4	0																						1751.02	1533.44			1751.02	2441.28
1629.52	0																						1750.16	1492.48			1750.16	2525.28
1628.64	0																						1749.3	1471.89			1749.3	2530.72
1627.76	0																						1748.44	1477.49			1748.44	2541.98
1626.89	0																						1747.58	1558.69			1747.58	2544.5
1626.01	0																						1746.72	1532.29			1746.72	2576.11
1625.13	0																						1745.86	1473.92			1745.86	2619.33
1624.25	0																						1745	1450.44			1745	2520.11
1623.37	0																						1744.14	1522.88			1744.14	2423.82
1622.5	0																						1743.28	1502.31			1743.28	2594.9
1621.62	0																						1742.42	1490.46			1742.42	2559.65
1620.74	0																						1741.56	1498.96			1741.56	2506.97
1619.86	0																						1740.7	1516.16			1740.7	2465.94
1618.98	0																						1739.83	1565.3			1739.83	2506.22
1618.1	0																						1738.97	1492.47			1738.97	2555.21
1617.22	0																						1738.11	1556.12			1738.11	2543.21
1616.34	0																						1737.25	1512.35			1737.25	2493.48
1615.46	0																						1736.39	1427.95			1736.39	2432.16
1614.58	0																						1735.53	1535.11			1735.53	2472.42
1613.7	0																						1734.67	1421.72			1734.67	2538.78
1612.82	0																						1733.81	1447.62			1733.81	2523.9
1611.94	0																						1732.94	1467.7			1732.94	2584.43
1611.06	0																						1732.08	1392.08			1732.08	2508.64
1610.18	0																						1731.22	1493.36			1731.22	2531.46
1609.3	0																						1730.36	1490.24			1730.36	2490.49
1608.42	0																						1729.5	1524.8			1729.5	2495.91
1607.54	0																						1728.63	1579.64			1728.63	2533.22
1606.66	0																						1727.77	1521.44			1727.77	2640.06
1605.78	0																						1726.91	1451.67			1726.91	2494.79
1604.9	0																						1726.04	1442.76			1726.04	2427.78
1604.02	0																						1725.18	1512.07			1725.18	2589.63
1603.13	0																						1724.32	1549.49			1724.32	2551.59
1602.25	0																						1723.45	1476.86			1723.45	2487.5
1601.37	0																						1722.59	1606.93			1722.59	2516.08
1600.49	0																						1721.73	1499.58			1721.73	2605.45
1599.61	0																						1720.86	1516.72			1720.86	2471.91
1598.72	0																						1720	1397.84			1720	2451.28
1597.84	0																						1719.14	1441.03			1719.14	2621.63
1596.96	0																						1718.27	1449.49			1718.27	2546.02
1596.08	0																						1717.41	1510.02			1717.41	2484.89
1595.2	0																						1716.54	1454.84			1716.54	2556.82
1594.31	0																						1715.68	1448.84			1715.68	2602.71
1593.43	0																						1714.81	1518.02			1714.81	2425.94
1592.55	0																						1713.95	1491.77			1713.95	2471.83
1591.66	0																						1713.08	1552.25			1713.08	2523.49
1590.78	0																						1712.22	1482.65			1712.22	2436.41
1589.9	0																						1711.35	1511.33			1711.35	2600.75
1589.01	0																						1710.49	1557.33			1710.49	2528.13
1588.13	0																						1709.62	1470.43			1709.62	2568.19
1587.25	0																						1708.76	1490.43			1708.76	2515.82
1586.36	0																						1707.89	1475.76			1707.89	2486.56
1585.48	0																						1707.03	1527.52			1707.03	2520.84
1584.59	0																						1706.16	1478.21			1706.16	2454.05
1583.71	0																						1705.29	1529.94			1705.29	2511.42
1582.82	0																						1704.43	1541.26			1704.43	2545.68
1581.94	0																						1703.56	1494.85			1703.56	2530.86
1581.05	0																						1702.7	1552.34			1702.7	2570.88
1580.17	0																						1701.83	1540.56			1701.83	2460.86
1579.29	0																						1700.96	1618.21			1700.96	2624.91
[truncated: 18,895 more rows]

## Sheet: SI Data - ATR-FTIR spectra
FeOB 0°C			FeOB 200°C			FeOB 400°C			FeOB 600°C			FeOB 800°C			FeOB 1000°C			GcSi-1
0.9 mg in 125 mg KBr			1.3 mg in 150 mg KBr			1.1 mg in 116 mg KBr			1.26 mg in 151 mg KBr						1 mg in 172 mg Kbr			1.3 mg in 97 mg KBr
Wave No.	A.U.		Wave No.	A.U.		Wave No.	A.U.		Wave No.	A.U.		Wave No.	A.U.		Wave No.	A.U.		Wave No.	A.U.
399.193	0.335203		399.193	0.263128		399.193	0.320164		399.193	0.593623		399.199	0.071901		400.157	0.711922		399.193	0.482855
401.121	0.3283		401.121	0.273729		401.121	0.302609		401.121	0.577515		401.128	0.0684001		401.121	0.699735		401.121	0.435631
403.05	0.32379		403.05	0.273247		403.05	0.290318		403.05	0.566227		403.056	0.0653298		402.085	0.677318		403.05	0.401327
404.978	0.321189		404.978	0.264851		404.978	0.282551		404.978	0.559314		404.985	0.0609394		403.05	0.662794		404.978	0.378316
406.906	0.320246		406.906	0.263974		406.906	0.278509		406.906	0.555891		406.913	0.0597432		404.014	0.653543		406.906	0.364898
408.835	0.320713		408.835	0.273074		408.835	0.277608		408.835	0.55537		408.842	0.0628595		404.978	0.646297		408.835	0.359581
410.763	0.322237		410.763	0.27716		410.763	0.279128		410.763	0.557111		410.77	0.0684655		405.942	0.643557		410.763	0.360941
412.692	0.324605		412.692	0.27679		412.692	0.282476		412.692	0.560516		412.699	0.0724003		406.906	0.647583		412.692	0.367587
414.62	0.327538		414.62	0.280461		414.62	0.287077		414.62	0.565128		414.627	0.07485		407.871	0.652637		414.62	0.378308
416.549	0.330791		416.549	0.276929		416.549	0.292542		416.549	0.570452		416.556	0.0769862		408.835	0.666214		416.549	0.391965
418.477	0.33416		418.477	0.263449		418.477	0.298456		418.477	0.575991		418.484	0.0794906		409.799	0.686003		418.477	0.407463
420.406	0.337611		420.406	0.269248		420.406	0.304348		420.406	0.581657		420.413	0.0799441		410.763	0.693238		420.406	0.424248
422.334	0.341024		422.334	0.279082		422.334	0.309944		422.334	0.587133		422.341	0.0786178		411.728	0.695134		422.334	0.441618
424.263	0.344314		424.263	0.280244		424.263	0.315148		424.263	0.592294		424.27	0.0783836		412.692	0.694857		424.263	0.459051
426.191	0.347526		426.191	0.282429		426.191	0.319846		426.191	0.597128		426.198	0.0798142		413.656	0.705288		426.191	0.476343
428.12	0.350545		428.12	0.283509		428.12	0.32402		428.12	0.601464		428.127	0.0803344		414.62	0.723776		428.12	0.49331
430.048	0.353265		430.048	0.283164		430.048	0.327623		430.048	0.605313		430.055	0.0802025		415.585	0.729914		430.048	0.50972
431.977	0.355556		431.977	0.282753		431.977	0.331035		431.977	0.608749		431.984	0.0786162		416.549	0.729865		431.977	0.526478
433.905	0.357982		433.905	0.280884		433.905	0.333573		433.905	0.61186		433.912	0.0777886		417.513	0.730367		433.905	0.542433
435.833	0.36021		435.833	0.280042		435.833	0.335252		435.833	0.614235		435.841	0.0780494		418.477	0.738123		435.833	0.556327
437.762	0.362042		437.762	0.281134		437.762	0.336296		437.762	0.615843		437.769	0.0776922		419.442	0.747115		437.762	0.568086
439.69	0.363546		439.69	0.281161		439.69	0.336859		439.69	0.616933		439.698	0.0762424		420.406	0.749525		439.69	0.578836
441.619	0.364895		441.619	0.279913		441.619	0.33713		441.619	0.61757		441.626	0.0757592		421.37	0.750118		441.619	0.5895
443.547	0.365994		443.547	0.279037		443.547	0.337379		443.547	0.618054		443.555	0.0755543		422.334	0.753441		443.547	0.599802
445.476	0.366986		445.476	0.280497		445.476	0.337433		445.476	0.61863		445.483	0.0753727		423.298	0.756447		445.476	0.609652
447.404	0.368149		447.404	0.281884		447.404	0.337388		447.404	0.61899		447.412	0.0745384		424.263	0.763099		447.404	0.61897
449.333	0.369251		449.333	0.283195		449.333	0.337435		449.333	0.619045		449.34	0.0745121		425.227	0.769703		449.333	0.627437
451.261	0.369905		451.261	0.282721		451.261	0.337745		451.261	0.618759		451.269	0.0751567		426.191	0.76774		451.261	0.634656
453.19	0.370477		453.19	0.282438		453.19	0.337753		453.19	0.618119		453.197	0.0753543		427.155	0.76792		453.19	0.64095
455.118	0.371158		455.118	0.281883		455.118	0.337342		455.118	0.617311		455.126	0.0749367		428.12	0.770882		455.118	0.646165
457.047	0.371572		457.047	0.277302		457.047	0.336608		457.047	0.616328		457.054	0.0745983		429.084	0.773099		457.047	0.649927
458.975	0.371752		458.975	0.278383		458.975	0.335497		458.975	0.615024		458.983	0.0741954		430.048	0.776216		458.975	0.652445
460.904	0.371703		460.904	0.2824		460.904	0.333888		460.904	0.61329		460.911	0.074938		431.012	0.772533		460.904	0.653789
462.832	0.371354		462.832	0.282363		462.832	0.331832		462.832	0.610992		462.84	0.0740664		431.977	0.767225		462.832	0.653756
464.76	0.370555		464.76	0.28348		464.76	0.329313		464.76	0.608325		464.768	0.0719114		432.941	0.771565		464.76	0.652475
466.689	0.369289		466.689	0.283542		466.689	0.326322		466.689	0.605159		466.697	0.0701046		433.905	0.776288		466.689	0.649921
468.617	0.367693		468.617	0.282094		468.617	0.32279		468.617	0.601214		468.625	0.0685596		434.869	0.774078		468.617	0.645977
470.546	0.365732		470.546	0.279732		470.546	0.318754		470.546	0.59669		470.554	0.0672293		435.833	0.768539		470.546	0.640821
472.474	0.363318		472.474	0.276857		472.474	0.314141		472.474	0.591448		472.482	0.066386		436.798	0.764742		472.474	0.634421
474.403	0.36055		474.403	0.276994		474.403	0.309142		474.403	0.585546		474.411	0.0647739		437.762	0.76568		474.403	0.62681
476.331	0.357444		476.331	0.277756		476.331	0.303822		476.331	0.57919		476.339	0.0626805		438.726	0.765947		476.331	0.61822
478.26	0.354123		478.26	0.276707		478.26	0.298318		478.26	0.572516		478.268	0.0606755		439.69	0.766166		478.26	0.608877
480.188	0.350686		480.188	0.275239		480.188	0.292689		480.188	0.565727		480.196	0.0584934		440.655	0.768905		480.188	0.59913
482.117	0.347271		482.117	0.272657		482.117	0.286985		482.117	0.559107		482.125	0.0553647		441.619	0.770273		482.117	0.58944
484.045	0.343907		484.045	0.270657		484.045	0.281427		484.045	0.552685		484.053	0.0529722		442.583	0.77171		484.045	0.579889
485.974	0.340677		485.974	0.26983		485.974	0.276242		485.974	0.546718		485.982	0.0510414		443.547	0.778105		485.974	0.570849
487.902	0.337631		487.902	0.269283		487.902	0.271462		487.902	0.541252		487.91	0.0491992		444.512	0.778152		487.902	0.56262
489.831	0.334673		489.831	0.267531		489.831	0.267154		489.831	0.536143		489.839	0.0470433		445.476	0.779696		489.831	0.555166
491.759	0.331871		491.759	0.266054		491.759	0.263309		491.759	0.531596		491.767	0.0450324		446.44	0.784951		491.759	0.548421
493.687	0.329361		493.687	0.265749		493.687	0.259919		493.687	0.527629		493.696	0.0437996		447.404	0.783897		493.687	0.542478
495.616	0.327102		495.616	0.265449		495.616	0.257019		495.616	0.524185		495.624	0.042683		448.369	0.781862		495.616	0.537133
497.544	0.325113		497.544	0.264268		497.544	0.254606		497.544	0.521336		497.553	0.0410545		449.333	0.782994		497.544	0.532045
499.473	0.323368		499.473	0.262937		499.473	0.252554		499.473	0.519046		499.481	0.0398995		450.297	0.786246		499.473	0.527148
501.401	0.321904		501.401	0.260162		501.401	0.25097		501.401	0.517242		501.41	0.0391046		451.261	0.794077		501.401	0.522459
503.33	0.320689		503.33	0.259545		503.33	0.24999		503.33	0.515995		503.338	0.0391574		452.225	0.801185		503.33	0.517716
505.258	0.3197		505.258	0.259728		505.258	0.249641		505.258	0.515466		505.267	0.0392359		453.19	0.805069		505.258	0.512741
507.187	0.319101		507.187	0.259041		507.187	0.249867		507.187	0.515653		507.195	0.0394628		454.154	0.80867		507.187	0.50776
509.115	0.318849		509.115	0.258818		509.115	0.250683		509.115	0.516615		509.124	0.0395043		455.118	0.811439		509.115	0.502845
511.044	0.318748		511.044	0.257519		511.044	0.25195		511.044	0.518169		511.052	0.0398469		456.082	0.815196		511.044	0.497877
512.972	0.318727		512.972	0.256733		512.972	0.253461		512.972	0.520038		512.981	0.0404122		457.047	0.816139		512.972	0.492668
514.901	0.318771		514.901	0.256623		514.901	0.255051		514.901	0.522161		514.909	0.0409064		458.011	0.817571		514.901	0.487101
516.829	0.318767		516.829	0.255544		516.829	0.256696		516.829	0.524464		516.838	0.0415328		458.975	0.818401		516.829	0.481204
518.758	0.318641		518.758	0.25528		518.758	0.258197		518.758	0.526766		518.766	0.0424142		459.939	0.818111		518.758	0.475008
520.686	0.318372		520.686	0.256426		520.686	0.25947		520.686	0.529021		520.695	0.0434458		460.904	0.813356		520.686	0.468477
522.614	0.317915		522.614	0.256525		522.614	0.260512		522.614	0.531064		522.623	0.0444362		461.868	0.811492		522.614	0.461633
524.543	0.317221		524.543	0.255026		524.543	0.26135		524.543	0.532895		524.552	0.0452149		462.832	0.809931		524.543	0.454343
526.471	0.316302		526.471	0.254438		526.471	0.261872		526.471	0.534478		526.48	0.0461316		463.796	0.802183		526.471	0.446629
528.4	0.315183		528.4	0.255665		528.4	0.262075		528.4	0.53573		528.409	0.0473181		464.76	0.799387		528.4	0.438585
530.328	0.313846		530.328	0.255409		530.328	0.261937		530.328	0.536658		530.337	0.048829		465.725	0.797237		530.328	0.43021
532.257	0.312267		532.257	0.25466		532.257	0.261466		532.257	0.53727		532.266	0.0496865		466.689	0.794844		532.257	0.421595
534.185	0.31044		534.185	0.254019		534.185	0.260759		534.185	0.537499		534.194	0.0501422		467.653	0.792381		534.185	0.412716
536.114	0.308456		536.114	0.253493		536.114	0.259897		536.114	0.537488		536.123	0.0503049		468.617	0.789126		536.114	0.403692
538.042	0.306336		538.042	0.253096		538.042	0.258814		538.042	0.537403		538.051	0.0501196		469.582	0.786673		538.042	0.394635
539.971	0.30407		539.971	0.252454		539.971	0.25758		539.971	0.537158		539.98	0.0492897		470.546	0.784769		539.971	0.38561
541.899	0.301671		541.899	0.251273		541.899	0.256219		541.899	0.536668		541.908	0.0482703		471.51	0.783102		541.899	0.376697
543.828	0.299224		543.828	0.249252		543.828	0.254683		543.828	0.536019		543.837	0.0468869		472.474	0.778107		543.828	0.367929
545.756	0.296765		545.756	0.246904		545.756	0.253018		545.756	0.535277		545.765	0.0453814		473.439	0.773938		545.756	0.359386
547.685	0.294223		547.685	0.24573		547.685	0.251321		547.685	0.534397		547.694	0.0438741		474.403	0.769764		547.685	0.351082
549.613	0.291647		549.613	0.244324		549.613	0.249603		549.613	0.533334		549.622	0.0425813		475.367	0.765795		549.613	0.343009
551.541	0.289128		551.541	0.242872		551.541	0.247962		551.541	0.532198		551.551	0.0413195		476.331	0.760631		551.541	0.335156
553.47	0.286731		553.47	0.241183		553.47	0.246432		553.47	0.531236		553.479	0.0404485		477.296	0.751848		553.47	0.327598
555.398	0.284508		555.398	0.239728		555.398	0.245079		555.398	0.530466		555.408	0.0395739		478.26	0.742938		555.398	0.320362
557.327	0.282477		557.327	0.239309		557.327	0.243969		557.327	0.529869		557.336	0.038434		479.224	0.734618		557.327	0.313337
559.255	0.280734		559.255	0.238555		559.255	0.243197		559.255	0.529592		559.265	0.0378364		480.188	0.731836		559.255	0.306445
561.184	0.27931		561.184	0.236631		561.184	0.242757		561.184	0.529734		561.193	0.0379103		481.152	0.729117		561.184	0.299739
563.112	0.278196		563.112	0.234863		563.112	0.242749		563.112	0.530281		563.122	0.0379968		482.117	0.721912		563.112	0.293146
565.041	0.277415		565.041	0.234104		565.041	0.243106		565.041	0.531169		565.05	0.0376681		483.081	0.713492		565.041	0.286695
566.969	0.276923		566.969	0.233093		566.969	0.243755		566.969	0.532326		566.979	0.0371407		484.045	0.70715		566.969	0.280417
568.898	0.276582		568.898	0.232109		568.898	0.24461		568.898	0.533621		568.907	0.0367548		485.009	0.700742		568.898	0.274293
570.826	0.276323		570.826	0.231225		570.826	0.245567		570.826	0.534921		570.836	0.0369891		485.974	0.695512		570.826	0.268282
572.755	0.276114		572.755	0.230629		572.755	0.246478		572.755	0.536106		572.764	0.037122		486.938	0.688428		572.755	0.262397
574.683	0.275907		574.683	0.230373		574.683	0.247249		574.683	0.537066		574.693	0.0371425		487.902	0.68182		574.683	0.256694
576.612	0.275672		576.612	0.22952		576.612	0.24785		576.612	0.537774		576.621	0.0372177		488.866	0.677607		576.612	0.251186
578.54	0.275405		578.54	0.229414		578.54	0.248289		578.54	0.53823		578.55	0.0374505		489.831	0.672343		578.54	0.245878
580.468	0.275066		580.468	0.229565		580.468	0.248497		580.468	0.538382		580.478	0.0374235		490.795	0.666614		580.468	0.240777
582.397	0.274638		582.397	0.229576		582.397	0.248456		582.397	0.538292		582.407	0.0366712		491.759	0.661986		582.397	0.23592
584.325	0.274148		584.325	0.228723		584.325	0.248167		584.325	0.53792		584.335	0.0358919		492.723	0.65717		584.325	0.231343
586.254	0.273579		586.254	0.228289		586.254	0.247596		586.254	0.537203		586.264	0.0349804		493.688	0.652416		586.254	0.227043
588.182	0.272835		588.182	0.228386		588.182	0.246622		588.182	0.536011		588.192	0.0340712		494.652	0.648469		588.182	0.223028
590.111	0.271878		590.111	0.227791		590.111	0.245237		590.111	0.534273		590.121	0.0330525		495.616	0.644983		590.111	0.219332
592.039	0.270706		592.039	0.226534		592.039	0.243421		592.039	0.532056		592.049	0.0318187		496.58	0.641674		592.039	0.215987
593.968	0.269296		593.968	0.225814		593.968	0.241168		593.968	0.529366		593.978	0.0305221		497.544	0.640093		593.968	0.212973
595.896	0.267666		595.896	0.224711		595.896	0.23852		595.896	0.5262		595.906	0.0292682		498.509	0.637833		595.896	0.210282
597.825	0.265843		597.825	0.223332		597.825	0.235518		597.825	0.522646		597.835	0.0282064		499.473	0.635322		597.825	0.207898
599.753	0.263817		599.753	0.222284		599.753	0.232196		599.753	0.518778		599.763	0.0273041		500.437	0.635902		599.753	0.205819
601.682	0.261634		601.682	0.221885		601.682	0.22868		601.682	0.514597		601.692	0.0263387		501.401	0.635694		601.682	0.204093
603.61	0.259353		603.61	0.220989		603.61	0.224977		603.61	0.510289		603.62	0.0254216		502.366	0.634506		603.61	0.20276
605.539	0.257038		605.539	0.220249		605.539	0.221181		605.539	0.506039		605.549	0.024498		503.33	0.635613		605.539	0.201798
607.467	0.254726		607.467	0.219639		607.467	0.217399		607.467	0.501841		607.477	0.0235198		504.294	0.636481		607.467	0.201195
609.395	0.252443		609.395	0.218397		609.395	0.213759		609.395	0.497841		609.406	0.0223707		505.258	0.636409		609.395	0.200932
611.324	0.2503		611.324	0.216989		611.324	0.210323		611.324	0.494131		611.334	0.0209789		506.223	0.638646		611.324	0.20108
613.252	0.248332		613.252	0.215118		613.252	0.207172		613.252	0.490851		613.263	0.018903		507.187	0.641902		613.252	0.201633
615.181	0.24659		615.181	0.213363		615.181	0.204321		615.181	0.488046		615.191	0.0167359		508.151	0.642649		615.181	0.202599
617.109	0.245072		617.109	0.212277		617.109	0.201896		617.109	0.485727		617.12	0.0149074		509.115	0.642095		617.109	0.203928
619.038	0.243806		619.038	0.211503		619.038	0.199912		619.038	0.483944		619.048	0.013323		510.079	0.645548		619.038	0.205648
620.966	0.242817		620.966	0.210624		620.966	0.198362		620.966	0.482749		620.977	0.012105		511.044	0.649337		620.966	0.20775
622.895	0.242068		622.895	0.20946		622.895	0.197164		622.895	0.482031		622.905	0.0114075		512.008	0.650342		622.895	0.210181
624.823	0.241497		624.823	0.208775		624.823	0.196249		624.823	0.481587		624.834	0.0107296		512.972	0.65258		624.823	0.212942
626.752	0.241034		626.752	0.209246		626.752	0.195533		626.752	0.481256		626.762	0.0103819		513.936	0.656257		626.752	0.21606
628.68	0.240599		628.68	0.20969		628.68	0.194939		628.68	0.48096		628.691	0.010491		514.901	0.658971		628.68	0.219449
630.609	0.240211		630.609	0.209599		630.609	0.194357		630.609	0.480613		630.619	0.0108653		515.865	0.662346		630.609	0.223115
632.537	0.239881		632.537	0.210008		632.537	0.193794		632.537	0.480208		632.548	0.0111282		516.829	0.665176		632.537	0.227027
634.466	0.23957		634.466	0.210376		634.466	0.193227		634.466	0.47975		634.476	0.0114661		517.793	0.66662		634.466	0.231102
636.394	0.239278		636.394	0.210864		636.394	0.192669		636.394	0.479175		636.404	0.0117674		518.758	0.668556		636.394	0.235163
638.322	0.239125		638.322	0.211257		638.322	0.192153		638.322	0.478361		638.333	0.0117684		519.722	0.672471		638.322	0.239463
640.251	0.239054		640.251	0.21116		640.251	0.19161		640.251	0.477391		640.261	0.0117192		520.686	0.676035		640.251	0.244135
642.179	0.238961		642.179	0.210925		642.179	0.190931		642.179	0.476168		642.19	0.0119204		521.65	0.677717		642.179	0.248991
644.108	0.238857		644.108	0.211401		644.108	0.190107		644.108	0.474658		644.118	0.0119636		522.615	0.678565		644.108	0.253968
646.036	0.238695		646.036	0.211158		646.036	0.189089		646.036	0.472822		646.047	0.0113979		523.579	0.679602		646.036	0.258994
647.965	0.238414		647.965	0.210748		647.965	0.187833		647.965	0.470599		647.975	0.0100892		524.543	0.683094		647.965	0.263998
649.893	0.23798		649.893	0.210521		649.893	0.186296		649.893	0.467973		649.904	0.00852478		525.507	0.686054		649.893	0.268966
651.822	0.237443		651.822	0.2102		651.822	0.184519		651.822	0.465006		651.832	0.0069183		526.471	0.688346		651.822	0.273924
653.75	0.23682		653.75	0.209467		653.75	0.18253		653.75	0.461733		653.761	0.00531294		527.436	0.689474		653.75	0.27884
655.679	0.236087		655.679	0.209076		655.679	0.180376		655.679	0.458237		655.689	0.00349763		528.4	0.691205		655.679	0.283664
657.607	0.235275		657.607	0.208605		657.607	0.178109		657.607	0.454625		657.618	0.00196302		529.364	0.694183		657.607	0.288366
659.536	0.234456		659.536	0.208735		659.536	0.175787		659.536	0.450986		659.546	0.00101801		530.328	0.697603		659.536	0.292974
661.464	0.233676		661.464	0.20877		661.464	0.173462		661.464	0.447375		661.475	0.000571275		531.293	0.699936		661.464	0.297608
663.393	0.233001		663.393	0.208971		663.393	0.171279		663.393	0.44402		663.403	-1.9151e-05		532.257	0.700502		663.393	0.302573
665.321	0.232566		665.321	0.208925		665.321	0.169418		665.321	0.441222		665.332	-0.000916018		533.221	0.702366		665.321	0.308431
667.249	0.232497		667.249	0.208819		667.249	0.168069		667.249	0.439124		667.26	-0.00120183		534.185	0.704419		667.249	0.315482
669.178	0.232731		669.178	0.208466		669.178	0.167146		669.178	0.437633		669.189	-0.00117358		535.15	0.704991		669.178	0.323342
671.106	0.233073		671.106	0.208916		671.106	0.166493		671.106	0.436626		671.117	-0.0012467		536.114	0.702999		671.106	0.331165
673.035	0.233461		673.035	0.209331		673.035	0.165964		673.035	0.435919		673.046	-0.00134838		537.078	0.701676		673.035	0.338256
674.963	0.233862		674.963	0.209476		674.963	0.165516		674.963	0.43545		674.974	-0.00167114		538.042	0.699726		674.963	0.344233
676.892	0.234257		676.892	0.209833		676.892	0.165125		676.892	0.435184		676.903	-0.00170058		539.006	0.696768		676.892	0.348988
678.82	0.234612		678.82	0.210645		678.82	0.164825		678.82	0.435144		678.831	-0.00138435		539.971	0.69339		678.82	0.352427
680.749	0.234947		680.749	0.21062		680.749	0.164552		680.749	0.43528		680.76	-0.000892509		540.935	0.68896		680.749	0.35475
682.677	0.235225		682.677	0.210987		682.677	0.164259		682.677	0.43552		682.688	-0.000663267		541.899	0.684487		682.677	0.356745
684.606	0.235429		684.606	0.211513		684.606	0.163918		684.606	0.435737		684.617	-0.000665848		542.863	0.680909		684.606	0.359097
686.534	0.235536		686.534	0.212274		686.534	0.163509		686.534	0.435833		686.545	-1.5208e-05		543.828	0.67689		686.534	0.361629
688.463	0.235577		688.463	0.212648		688.463	0.162997		688.463	0.435831		688.474	0.00106095		544.792	0.672826		688.463	0.363934
690.391	0.235548		690.391	0.213067		690.391	0.162418		690.391	0.435754		690.402	0.00175401		545.756	0.668094		690.391	0.365691
692.32	0.23549		692.32	0.213032		692.32	0.161821		692.32	0.435577		692.331	0.00220639		546.72	0.663905		692.32	0.366853
694.248	0.235437		694.248	0.212657		694.248	0.161276		694.248	0.435385		694.259	0.0023252		547.685	0.660992		694.248	0.367468
696.176	0.235416		696.176	0.211362		696.176	0.160801		696.176	0.435263		696.188	0.00170717		548.649	0.65853		696.176	0.367555
698.105	0.235451		698.105	0.209032		698.105	0.160457		698.105	0.435175		698.116	-0.000350351		549.613	0.65627		698.105	0.367194
700.033	0.235583		700.033	0.206177		700.033	0.160212		700.033	0.435097		700.045	-0.00276414		550.577	0.653614		700.033	0.366734
701.962	0.235684		701.962	0.204861		701.962	0.159983		701.962	0.435119		701.973	-0.00422032		551.542	0.650735		701.962	0.366071
703.89	0.23575		703.89	0.204592		703.89	0.159752		703.89	0.435129		703.902	-0.00432469		552.506	0.648089		703.89	0.365057
705.819	0.235818		705.819	0.205242		705.819	0.159561		705.819	0.435082		705.83	-0.00383702		553.47	0.646015		705.819	0.36383
707.747	0.235864		707.747	0.206242		707.747	0.159359		707.747	0.43497		707.759	-0.0029384		554.434	0.644782		707.747	0.362467
709.676	0.235887		709.676	0.207267		709.676	0.159147		709.676	0.43479		709.687	-0.00179071		555.398	0.643913		709.676	0.361058
711.604	0.235921		711.604	0.207822		711.604	0.158943		711.604	0.434576		711.616	-0.00070988		556.363	0.642956		711.604	0.359772
713.533	0.236011		713.533	0.208442		713.533	0.158812		713.533	0.434374		713.544	0.000148731		557.327	0.641697		713.533	0.358724
715.461	0.236161		715.461	0.208868		715.461	0.158788		715.461	0.434226		715.473	0.0010766		558.291	0.640783		715.461	0.357998
717.39	0.23639		717.39	0.209714		717.39	0.158883		717.39	0.434187		717.401	0.00212641		559.255	0.640339		717.39	0.357731
719.318	0.236741		719.318	0.210417		719.318	0.159081		719.318	0.434275		719.33	0.00325496		560.22	0.639452		719.318	0.358131
721.247	0.237247		721.247	0.21089		721.247	0.159405		721.247	0.434477		721.258	0.00398323		561.184	0.638445		721.247	0.359396
723.175	0.237885		723.175	0.211096		723.175	0.159868		723.175	0.434813		723.187	0.00447507		562.148	0.638173		723.175	0.361705
725.103	0.238649		725.103	0.211285		725.103	0.160527		725.103	0.435406		725.115	0.00499548		563.112	0.63828		725.103	0.365222
727.032	0.239544		727.032	0.211201		727.032	0.161352		727.032	0.436239		727.044	0.00518486		564.077	0.639073		727.032	0.369819
728.96	0.240466		728.96	0.211274		728.96	0.162164		728.96	0.437085		728.972	0.00516575		565.041	0.64011		728.96	0.374749
730.889	0.241241		730.889	0.211045		730.889	0.162742		730.889	0.437683		730.901	0.00509075		566.005	0.640983		730.889	0.379093
732.817	0.241813		732.817	0.210677		732.817	0.163043		732.817	0.437991		732.829	0.00440979		566.969	0.641463		732.817	0.382497
734.746	0.242274		734.746	0.210281		734.746	0.163129		734.746	0.438078		734.758	0.00386788		567.933	0.641356		734.746	0.3852
736.674	0.242638		736.674	0.210325		736.674	0.16308		736.674	0.438018		736.686	0.00422577		568.898	0.641668		736.674	0.387622
738.603	0.242927		738.603	0.210408		738.603	0.162921		738.603	0.437867		738.615	0.00468428		569.862	0.642668		738.603	0.390139
740.531	0.243182		740.531	0.210432		740.531	0.162693		740.531	0.437635		740.543	0.00456546		570.826	0.643475		740.531	0.393067
742.46	0.243415		742.46	0.210374		742.46	0.162415		742.46	0.437346		742.472	0.00411881		571.79	0.643992		742.46	0.396904
744.388	0.243646		744.388	0.210267		744.388	0.162144		744.388	0.437074		744.4	0.003827		572.755	0.645493		744.388	0.402039
746.317	0.243946		746.317	0.209919		746.317	0.161961		746.317	0.436888		746.329	0.00410908		573.719	0.646609		746.317	0.408105
748.245	0.244387		748.245	0.209786		748.245	0.161985		748.245	0.43693		748.257	0.00438445		574.683	0.647712		748.245	0.41454
750.174	0.245035		750.174	0.20964		750.174	0.162325		750.174	0.437392		750.186	0.00429205		575.647	0.64928		750.174	0.421369
752.102	0.245878		752.102	0.209596		752.102	0.163021		752.102	0.438247		752.114	0.00416401		576.612	0.649455		752.102	0.428688
754.03	0.24688		754.03	0.209619		754.03	0.163967		754.03	0.439423		754.043	0.00463435		577.576	0.650359		754.03	0.43639
755.959	0.247991		755.959	0.210093		755.959	0.165074		755.959	0.440862		755.971	0.00564087		578.54	0.651541		755.959	0.444259
757.887	0.249133		757.887	0.210447		757.887	0.166278		757.887	0.442481		757.9	0.00653666		579.504	0.651261		757.887	0.452031
759.816	0.25024		759.816	0.210605		759.816	0.167522		759.816	0.44412		759.828	0.00696557		580.469	0.651697		759.816	0.459474
761.744	0.25129		761.744	0.210907		761.744	0.168705		761.744	0.445684		761.757	0.00761426		581.433	0.652265		761.744	0.466505
763.673	0.252253		763.673	0.211242		763.673	0.169767		763.673	0.447101		763.685	0.00838157		582.397	0.652002		763.673	0.473113
765.601	0.253113		765.601	0.211175		765.601	0.170699		765.601	0.448372		765.614	0.00882285		583.361	0.651321		765.601	0.479392
767.53	0.253876		767.53	0.211115		767.53	0.171566		767.53	0.449562		767.542	0.0088498		584.325	0.650836		767.53	0.485525
769.458	0.254559		769.458	0.210931		769.458	0.172404		769.458	0.450728		769.471	0.00899145		585.29	0.650394		769.458	0.491673
771.387	0.255154		771.387	0.211225		771.387	0.173221		771.387	0.451877		771.399	0.00980392		586.254	0.649556		771.387	0.497829
773.315	0.255648		773.315	0.211579		773.315	0.173971		773.315	0.452949		773.328	0.0113186		587.218	0.647486		773.315	0.503903
775.244	0.255986		775.244	0.211889		775.244	0.174591		775.244	0.453827		775.256	0.0122319		588.182	0.64551		775.244	0.509661
777.172	0.256048		777.172	0.211745		777.172	0.174937		777.172	0.454382		777.185	0.011805		589.147	0.643138		777.172	0.514789
779.101	0.255767		779.101	0.211269		779.101	0.174862		779.101	0.454431		779.113	0.0108019		590.111	0.640418		779.101	0.519025
781.029	0.255122		781.029	0.21057		781.029	0.174251		781.029	0.453826		781.042	0.00994859		591.075	0.637718		781.029	0.522148
782.957	0.25408		782.957	0.209766		782.957	0.173071		782.957	0.452483		782.97	0.00883925		592.039	0.634782		782.957	0.523896
784.886	0.252607		784.886	0.208719		784.886	0.171294		784.886	0.450396		784.899	0.00714826		593.004	0.631321		784.886	0.524083
786.814	0.250704		786.814	0.207789		786.814	0.168929		786.814	0.447594		786.827	0.00548283		593.968	0.627468		786.814	0.522593
788.743	0.248413		788.743	0.206955		788.743	0.165989		788.743	0.444122		788.756	0.00437776		594.932	0.624198		788.743	0.519317
790.671	0.245754		790.671	0.206417		790.671	0.162505		790.671	0.440004		790.684	0.00339095		595.896	0.621819		790.671	0.514186
792.6	0.242744		792.6	0.205792		792.6	0.158548		792.6	0.435284		792.613	0.00218331		596.86	0.618372		792.6	0.507202
794.528	0.239415		794.528	0.205191		794.528	0.154168		794.528	0.430029		794.541	0.000596059		597.825	0.61558		794.528	0.498382
796.457	0.23579		796.457	0.20415		796.457	0.149385		796.457	0.424302		796.47	-0.00116697		598.789	0.612947		796.457	0.487747
798.385	0.231881		798.385	0.202692		798.385	0.144231		798.385	0.418144		798.398	-0.00282804		599.753	0.610327		798.385	0.47536
800.314	0.227755		800.314	0.200907		800.314	0.13877		800.314	0.41164		800.327	-0.00464784		600.717	0.608658		800.314	0.46138
802.242	0.223501		802.242	0.198998		802.242	0.133147		802.242	0.404921		802.255	-0.00696877		601.682	0.60654		802.242	0.44606
804.171	0.219241		804.171	0.197106		804.171	0.127518		804.171	0.398207		804.184	-0.00966789		602.646	0.604128		804.171	0.429812
806.099	0.215081		806.099	0.195258		806.099	0.122037		806.099	0.391702		806.112	-0.0119691		603.61	0.602796		806.099	0.413069
808.028	0.211106		808.028	0.192892		808.028	0.116835		808.028	0.385534		808.041	-0.0138066		604.574	0.600514		808.028	0.396284
809.956	0.207392		809.956	0.190636		809.956	0.112012		809.956	0.379785		809.969	-0.0158243		605.539	0.596903		809.956	0.379785
811.884	0.203969		811.884	0.188378		811.884	0.107566		811.884	0.374487		811.898	-0.0181532		606.503	0.593551		811.884	0.363656
813.813	0.20082		813.813	0.186178		813.813	0.103481		813.813	0.369567		813.826	-0.0201295		607.467	0.590895		813.813	0.347849
815.741	0.197966		815.741	0.184347		815.741	0.099775		815.741	0.365036		815.755	-0.0213218		608.431	0.587228		815.741	0.332436
817.67	0.195458		817.67	0.182965		817.67	0.0965233		817.67	0.360955		817.683	-0.0223021		609.396	0.583142		817.67	0.317773
819.598	0.193329		819.598	0.181765		819.598	0.0937866		819.598	0.357427		819.612	-0.0233712		610.36	0.579159		819.598	0.304231
821.527	0.191613		821.527	0.180785		821.527	0.0916243		821.527	0.354521		821.54	-0.0243329		611.324	0.574739		821.527	0.292028
823.455	0.190375		823.455	0.179772		823.455	0.0901079		823.455	0.352309		823.469	-0.0245707		612.288	0.57075		823.455	0.281535
825.384	0.189644		825.384	0.179247		825.384	0.0893051		825.384	0.350859		825.397	-0.024152		613.252	0.565603		825.384	0.273135
827.312	0.189427		827.312	0.179235		827.312	0.0892393		827.312	0.350258		827.326	-0.0237407		614.217	0.560222		827.312	0.2671
829.241	0.189723		829.241	0.179785		829.241	0.0899214		829.241	0.350533		829.254	-0.0234648		615.181	0.555277		829.241	0.263507
831.169	0.190503		831.169	0.180877		831.169	0.0912876		831.169	0.351591		831.183	-0.0225428		616.145	0.55097		831.169	0.262214
833.098	0.191694		833.098	0.18243		833.098	0.0932511		833.098	0.353301		833.111	-0.0207369		617.109	0.547838		833.098	0.262929
835.026	0.19323		835.026	0.183881		835.026	0.0956973		835.026	0.355534		835.04	-0.0187876		618.074	0.544995		835.026	0.265369
836.955	0.195027		836.955	0.185545		836.955	0.0985289		836.955	0.358151		836.968	-0.0175324		619.038	0.541874		836.955	0.269149
838.883	0.197033		838.883	0.18723		838.883	0.101628		838.883	0.361039		838.897	-0.0163898		620.002	0.53965		838.883	0.273828
840.811	0.199209		840.811	0.189112		840.811	0.104914		840.811	0.364071		840.825	-0.014668		620.966	0.538792		840.811	0.279255
842.74	0.20151		842.74	0.19054		842.74	0.108315		842.74	0.367194		842.754	-0.0126229		621.931	0.537835		842.74	0.285751
844.668	0.203891		844.668	0.191945		844.668	0.111815		844.668	0.370424		844.682	-0.0109291		622.895	0.535788		844.668	0.29373
846.597	0.206316		846.597	0.193095		846.597	0.11536		846.597	0.373723		846.611	-0.00989845		623.859	0.53414		846.597	0.303391
848.525	0.208743		848.525	0.194273		848.525	0.118894		848.525	0.376995		848.539	-0.00892399		624.823	0.533182		848.525	0.314557
850.454	0.211164		850.454	0.195542		850.454	0.122379		850.454	0.380226		850.468	-0.00743254		625.787	0.532017		850.454	0.326711
852.382	0.213545		852.382	0.196755		852.382	0.125797		852.382	0.383425		852.396	-0.00586608		626.752	0.531712		852.382	0.339331
854.311	0.215859		854.311	0.197532		854.311	0.129153		854.311	0.38658		854.325	-0.00482757		627.716	0.531515		854.311	0.352092
856.239	0.218094		856.239	0.198026		856.239	0.132425		856.239	0.38967		856.253	-0.00412348		628.68	0.531131		856.239	0.364539
858.168	0.220257		858.168	0.198633		858.168	0.135569		858.168	0.392693		858.182	-0.00307746		629.644	0.531919		858.168	0.376169
860.096	0.222349		860.096	0.199725		860.096	0.138592		860.096	0.395635		860.11	-0.0016588		630.609	0.531759		860.096	0.386677
862.025	0.224383		862.025	0.200669		862.025	0.141517		862.025	0.398527		862.039	-0.000497455		631.573	0.531329		862.025	0.395997
863.953	0.22636		863.953	0.201444		863.953	0.144369		863.953	0.401384		863.967	0.000278249		632.537	0.531703		863.953	0.404165
865.882	0.2283		865.882	0.201893		865.882	0.147147		865.882	0.404215		865.896	0.00117044		633.501	0.532769		865.882	0.411302
867.81	0.2302		867.81	0.202459		867.81	0.14987		867.81	0.407016		867.824	0.00247656		634.466	0.533544		867.81	0.417468
869.738	0.232072		869.738	0.203006		869.738	0.152544		869.738	0.409785		869.753	0.00373257		635.43	0.533473		869.738	0.422738
871.667	0.233934		871.667	0.203773		871.667	0.155184		871.667	0.412539		871.681	0.00451805		636.394	0.533212		871.667	0.427165
873.595	0.235805		873.595	0.204468		873.595	0.157791		873.595	0.415316		873.61	0.00516001		637.358	0.533002		873.595	0.430805
875.524	0.237674		875.524	0.204909		875.524	0.160401		875.524	0.418113		875.538	0.00617918		638.323	0.533484		875.524	0.433695
877.452	0.239552		877.452	0.205132		877.452	0.163006		877.452	0.420922		877.467	0.0075386		639.287	0.533335		877.452	0.435889
879.381	0.241437		879.381	0.205728		879.381	0.165585		879.381	0.423748		879.395	0.00854218		640.251	0.533153		879.381	0.437494
881.309	0.243346		881.309	0.206426		881.309	0.168146		881.309	0.426609		881.324	0.00912711		641.215	0.53345		881.309	0.438466
883.238	0.245281		883.238	0.206857		883.238	0.170726		883.238	0.429493		883.252	0.00997537		642.179	0.533582		883.238	0.438691
885.166	0.247221		885.166	0.207224		885.166	0.173334		885.166	0.432408		885.181	0.0114097		643.144	0.532956		885.166	0.438264
887.095	0.249153		887.095	0.207877		887.095	0.175958		887.095	0.435354		887.109	0.0127957		644.108	0.531437		887.095	0.437266
889.023	0.251103		889.023	0.208492		889.023	0.178582		889.023	0.438359		889.038	0.0134511		645.072	0.529737		889.023	0.435756
890.952	0.253067		890.952	0.209234		890.952	0.181241		890.952	0.441427		890.966	0.0139829		646.036	0.528469		890.952	0.4338
892.88	0.255037		892.88	0.209778		892.88	0.183938		892.88	0.444522		892.895	0.0151588		647.001	0.52756		892.88	0.431474
894.809	0.257004		894.809	0.210375		894.809	0.186668		894.809	0.447632		894.823	0.016762		647.965	0.525213		894.809	0.42886
896.737	0.258977		896.737	0.21076		896.737	0.18939		896.737	0.450759		896.752	0.0178552		648.929	0.521704		896.737	0.426131
898.665	0.260933		898.665	0.211187		898.665	0.192123		898.665	0.453908		898.68	0.018189		649.893	0.517766		898.665	0.423461
900.594	0.262869		900.594	0.211981		900.594	0.194867		900.594	0.457085		900.609	0.0187765		650.858	0.51368		900.594	0.421186
902.522	0.264792		902.522	0.212932		902.522	0.197628		902.522	0.460268		902.537	0.0200981		651.822	0.509348		902.522	0.419882
904.451	0.266711		904.451	0.213378		904.451	0.200391		904.451	0.463467		904.466	0.0214434		652.786	0.504691		904.451	0.420069
906.379	0.26861		906.379	0.213758		906.379	0.20317		906.379	0.466696		906.394	0.0222076		653.75	0.500737		906.379	0.421722
908.308	0.270494		908.308	0.214358		908.308	0.205955		908.308	0.469933		908.323	0.0227949		654.714	0.497533		908.308	0.424416
910.236	0.272366		910.236	0.2151		910.236	0.208739		910.236	0.473159		910.251	0.023579		655.679	0.493755		910.236	0.427621
912.165	0.274223		912.165	0.215403		912.165	0.211497		912.165	0.476401		912.18	0.0248379		656.643	0.490161		912.165	0.430972
914.093	0.276053		914.093	0.215647		914.093	0.214257		914.093	0.479673		914.108	0.0260232		657.607	0.487247		914.093	0.434388
916.022	0.27787		916.022	0.216208		916.022	0.217038		916.022	0.482937		916.037	0.0267392		658.571	0.485046		916.022	0.437847
917.95	0.279677		917.95	0.216933		917.95	0.219815		917.95	0.486194		917.965	0.0274187		659.536	0.482899		917.95	0.441089
919.879	0.281464		919.879	0.217341		919.879	0.222559		919.879	0.489456		919.894	0.0286002		660.5	0.481092		919.879	0.444017
921.807	0.283229		921.807	0.217812		921.807	0.225301		921.807	0.492716		921.822	0.0297403		661.464	0.479922		921.807	0.44678
923.736	0.284969		923.736	0.218385		923.736	0.228036		923.736	0.495976		923.751	0.0304285		662.428	0.478253		923.736	0.449494
925.664	0.286688		925.664	0.218779		925.664	0.230763		925.664	0.499218		925.679	0.0310089		663.393	0.476661		925.664	0.452181
927.592	0.288406		927.592	0.219192		927.592	0.233461		927.592	0.502446		927.608	0.0319351		664.357	0.475418		927.592	0.454879
929.521	0.290118		929.521	0.219787		929.521	0.236141		929.521	0.505672		929.536	0.0332135		665.321	0.474446		929.521	0.457575
931.449	0.291817		931.449	0.220228		931.449	0.238796		931.449	0.508914		931.465	0.034329		666.285	0.473361		931.449	0.460266
933.378	0.29351		933.378	0.220593		933.378	0.241452		933.378	0.512158		933.393	0.0348875		667.25	0.473284		933.378	0.462971
935.306	0.295213		935.306	0.22098		935.306	0.244109		935.306	0.515404		935.322	0.0355075		668.214	0.472726		935.306	0.465698
937.235	0.296931		937.235	0.221764		937.235	0.246773		937.235	0.518651		937.25	0.0365549		669.178	0.471606		937.235	0.46843
939.163	0.298674		939.163	0.222313		939.163	0.249426		939.163	0.521898		939.179	0.0377046		670.142	0.471332		939.163	0.471178
941.092	0.30043		941.092	0.222753		941.092	0.252085		941.092	0.525151		941.107	0.0385221		671.106	0.470972		941.092	0.473984
943.02	0.302204		943.02	0.223296		943.02	0.254764		943.02	0.52842		943.036	0.0391057		672.071	0.470961		943.02	0.47682
944.949	0.303992		944.949	0.223808		944.949	0.257482		944.949	0.531697		944.964	0.0398352		673.035	0.470821		944.949	0.479643
946.877	0.305802		946.877	0.224014		946.877	0.26023		946.877	0.535002		946.893	0.0410109		673.999	0.471408		946.877	0.482478
948.806	0.307656		948.806	0.224511		948.806	0.263034		948.806	0.538363		948.821	0.0421755		674.963	0.472189		948.806	0.485353
950.734	0.309557		950.734	0.225121		950.734	0.265902		950.734	0.541798		950.75	0.0428777		675.928	0.472728		950.734	0.48826
952.663	0.311512		952.663	0.225716		952.663	0.268847		952.663	0.54529		952.678	0.0435853		676.892	0.472689		952.663	0.491196
954.591	0.313532		954.591	0.22615		954.591	0.271852		954.591	0.548845		954.607	0.0446456		677.856	0.472779		954.591	0.494167
956.519	0.315617		956.519	0.226803		956.519	0.274948		956.519	0.552488		956.535	0.0458424		678.82	0.473349		956.519	0.497172
958.448	0.317767		958.448	0.227633		958.448	0.278145		958.448	0.556227		958.464	0.0468082		679.785	0.473797		958.448	0.500211
960.376	0.319983		960.376	0.228371		960.376	0.281472		960.376	0.560086		960.392	0.04744		680.749	0.474251		960.376	0.50328
962.305	0.322286		962.305	0.228913		962.305	0.284901		962.305	0.564077		962.321	0.0484115		681.713	0.475305		962.305	0.506418
964.233	0.324679		964.233	0.229574		964.233	0.288447		964.233	0.568195		964.249	0.0497953		682.677	0.476453		964.233	0.509602
966.162	0.327127		966.162	0.230015		966.162	0.292093		966.162	0.572409		966.178	0.0510856		683.641	0.477771		966.162	0.512821
968.09	0.329627		968.09	0.230723		968.09	0.295835		968.09	0.576715		968.106	0.0518869		684.606	0.479151		968.09	0.5161
970.019	0.332191		970.019	0.231725		970.019	0.299643		970.019	0.581131		970.035	0.0525952		685.57	0.480882		970.019	0.519434
971.947	0.334803		971.947	0.232667		971.947	0.303515		971.947	0.585636		971.963	0.0537558		686.534	0.482424		971.947	0.522819
973.876	0.33743		973.876	0.233391		973.876	0.307432		973.876	0.590202		973.892	0.0552396		687.498	0.483989		973.876	0.526257
975.804	0.340076		975.804	0.234135		975.804	0.311409		975.804	0.594834		975.82	0.0563114		688.463	0.486436		975.804	0.529731
977.733	0.342716		977.733	0.234914		977.733	0.31539		977.733	0.599481		977.749	0.0570922		689.427	0.48882		977.733	0.533235
979.661	0.345329		979.661	0.235723		979.661	0.319341		979.661	0.604119		979.677	0.0581868		690.391	0.490761		979.661	0.536743
981.59	0.347934		981.59	0.236431		981.59	0.323228		981.59	0.608718		981.606	0.0596606		691.355	0.493849		981.59	0.540267
983.518	0.35051		983.518	0.237234		983.518	0.327049		983.518	0.613219		983.534	0.0610213		692.32	0.497371		983.518	0.543817
985.446	0.353007		985.446	0.238146		985.446	0.330746		985.446	0.617621		985.463	0.061932		693.284	0.500077		985.446	0.547347
987.375	0.355416		987.375	0.238975		987.375	0.334307		987.375	0.621916		987.391	0.062753		694.248	0.50092		987.375	0.550839
989.303	0.357706		989.303	0.239588		989.303	0.33769		989.303	0.626026		989.32	0.0639877		695.212	0.499405		989.303	0.5543
991.232	0.359828		991.232	0.240386		991.232	0.340853		991.232	0.629863		991.248	0.0653607		696.177	0.494784		991.232	0.557701
993.16	0.361759		993.16	0.241133		993.16	0.343723		993.16	0.633386		993.177	0.0663616		697.141	0.48843		993.16	0.561019
995.089	0.363509		995.089	0.241716		995.089	0.346296		995.089	0.636553		995.105	0.0668586		698.105	0.481147		995.089	0.564278
997.017	0.365057		997.017	0.242307		997.017	0.348523		997.017	0.639336		997.034	0.067591		699.069	0.473182		997.017	0.567484
998.946	0.366385		998.946	0.242939		998.946	0.350404		998.946	0.641718		998.962	0.06866		700.033	0.46682		998.946	0.570622
1000.87	0.367496		1000.87	0.243421		1000.87	0.351956		1000.87	0.643712		1000.89	0.0694877		700.998	0.462158		1000.87	0.573707
1002.8	0.368423		1002.8	0.243881		1002.8	0.353252		1002.8	0.64537		1002.82	0.0699012		701.962	0.459155		1002.8	0.576724
1004.73	0.369207		1004.73	0.24434		1004.73	0.354313		1004.73	0.64674		1004.75	0.0702619		702.926	0.457866		1004.73	0.57968
1006.66	0.369859		1006.66	0.244824		1006.66	0.355177		1006.66	0.647853		1006.68	0.0706433		703.89	0.457819		1006.66	0.58259
1008.59	0.370361		1008.59	0.245167		1008.59	0.355872		1008.59	0.648769		1008.6	0.0710311		704.855	0.45891		1008.59	0.585476
1010.52	0.370727		1010.52	0.245554		1010.52	0.35646		1010.52	0.649535		1010.53	0.0711346		705.819	0.460769		1010.52	0.588397
1012.45	0.370983		1012.45	0.245738		1012.45	0.356917		1012.45	0.650142		1012.46	0.0708258		706.783	0.46248		1012.45	0.591334
1014.37	0.371134		1014.37	0.245924		1014.37	0.357238		1014.37	0.650592		1014.39	0.0704038		707.747	0.464254		1014.37	0.594265
1016.3	0.371154		1016.3	0.246002		1016.3	0.357412		1016.3	0.650884		1016.32	0.0702348		708.712	0.466532		1016.3	0.597193
1018.23	0.371065		1018.23	0.245968		1018.23	0.357475		1018.23	0.651037		1018.25	0.0699435		709.676	0.468303		1018.23	0.600115
1020.16	0.370893		1020.16	0.245691		1020.16	0.35742		1020.16	0.651082		1020.18	0.0692917		710.64	0.470025		1020.16	0.603062
1022.09	0.370643		1022.09	0.245356		1022.09	0.357283		1022.09	0.65107		1022.1	0.0688452		711.604	0.472863		1022.09	0.606083
1024.02	0.370307		1024.02	0.245071		1024.02	0.357058		1024.02	0.651031		1024.03	0.0690685		712.568	0.47528		1024.02	0.609171
1025.94	0.369896		1025.94	0.245271		1025.94	0.356809		1025.94	0.650954		1025.96	0.0695551		713.533	0.476942		1025.94	0.61235
1027.87	0.369431		1027.87	0.245559		1027.87	0.356502		1027.87	0.650846		1027.89	0.0696878		714.497	0.479552		1027.87	0.615651
1029.8	0.368913		1029.8	0.245353		1029.8	0.356129		1029.8	0.650726		1029.82	0.0695324		715.461	0.482479		1029.8	0.619083
1031.73	0.368332		1031.73	0.245007		1031.73	0.355676		1031.73	0.650587		1031.75	0.0696435		716.425	0.485007		1031.73	0.622612
1033.66	0.36768		1033.66	0.245045		1033.66	0.355142		1033.66	0.650368		1033.68	0.0699195		717.39	0.487248		1033.66	0.626251
1035.59	0.366939		1035.59	0.244783		1035.59	0.354473		1035.59	0.650015		1035.6	0.0699592		718.354	0.489738		1035.59	0.629959
1037.52	0.366123		1037.52	0.244429		1037.52	0.353677		1037.52	0.649513		1037.53	0.0696392		719.318	0.492196		1037.52	0.63369
1039.44	0.365223		1039.44	0.244056		1039.44	0.352719		1039.44	0.648829		1039.46	0.0691675		720.282	0.4942		1039.44	0.637438
1041.37	0.364249		1041.37	0.243749		1041.37	0.351614		1041.37	0.647992		1041.39	0.0688177		721.247	0.495909		1041.37	0.64123
1043.3	0.363216		1043.3	0.243095		1043.3	0.350367		1043.3	0.647049		1043.32	0.0686426		722.211	0.49802		1043.3	0.645128
1045.23	0.362135		1045.23	0.242402		1045.23	0.34904		1045.23	0.646011		1045.25	0.0681957		723.175	0.499521		1045.23	0.649234
1047.16	0.361046		1047.16	0.242127		1047.16	0.347656		1047.16	0.644941		1047.17	0.067562		724.139	0.500424		1047.16	0.653623
1049.09	0.359981		1049.09	0.242035		1049.09	0.346279		1049.09	0.643862		1049.1	0.0672793		725.104	0.501275		1049.09	0.658384
1051.01	0.358926		1051.01	0.241474		1051.01	0.344889		1051.01	0.642752		1051.03	0.0674654		726.068	0.50194		1051.01	0.663551
1052.94	0.357892		1052.94	0.240922		1052.94	0.343507		1052.94	0.641652		1052.96	0.0676113		727.032	0.502147		1052.94	0.6691
1054.87	0.356898		1054.87	0.240414		1054.87	0.342138		1054.87	0.640586		1054.89	0.0672407		727.996	0.502162		1054.87	0.675003
1056.8	0.355986		1056.8	0.239773		1056.8	0.340851		1056.8	0.6396		1056.82	0.0665582		728.96	0.502186		1056.8	0.681227
1058.73	0.355158		1058.73	0.239092		1058.73	0.339651		1058.73	0.638734		1058.75	0.0659729		729.925	0.502104		1058.73	0.687677
1060.66	0.35443		1060.66	0.238559		1060.66	0.3386		1060.66	0.638004		1060.67	0.0655272		730.889	0.502416		1060.66	0.694239
1062.59	0.353831		1062.59	0.238047		1062.59	0.33773		1062.59	0.637459		1062.6	0.0649311		731.853	0.502782		1062.59	0.700797
1064.51	0.353374		1064.51	0.237733		1064.51	0.337094		1064.51	0.637137		1064.53	0.0642795		732.817	0.502328		1064.51	0.70727
1066.44	0.353039		1066.44	0.237323		1066.44	0.336672		1066.44	0.637023		1066.46	0.0639615		733.782	0.501993		1066.44	0.713597
1068.37	0.352796		1068.37	0.237203		1068.37	0.33644		1068.37	0.637072		1068.39	0.0642314		734.746	0.502548		1068.37	0.71967
1070.3	0.352622		1070.3	0.237501		1070.3	0.336351		1070.3	0.637248		1070.32	0.0646387		735.71	0.503183		1070.3	0.725337
1072.23	0.352503		1072.23	0.238079		1072.23	0.336391		1072.23	0.637502		1072.25	0.0647299		736.674	0.503561		1072.23	0.730519
1074.16	0.352397		1074.16	0.238475		1074.16	0.33646		1074.16	0.637739		1074.17	0.0647717		737.639	0.503985		1074.16	0.735083
1076.08	0.352268		1076.08	0.238684		1076.08	0.336523		1076.08	0.637944		1076.1	0.0653012		738.603	0.505048		1076.08	0.738969
1078.01	0.352096		1078.01	0.23869		1078.01	0.336562		1078.01	0.638097		1078.03	0.0660277		739.567	0.506282		1078.01	0.742147
1079.94	0.351893		1079.94	0.238801		1079.94	0.336588		1079.94	0.638161		1079.96	0.066313		740.531	0.506681		1079.94	0.744541
1081.87	0.351635		1081.87	0.238782		1081.87	0.336544		1081.87	0.638116		1081.89	0.0661008		741.495	0.50697		1081.87	0.74611
1083.8	0.351284		1083.8	0.238991		1083.8	0.336412		1083.8	0.637928		1083.82	0.0657064		742.46	0.507618		1083.8	0.746842
1085.73	0.350821		1085.73	0.238926		1085.73	0.336125		1085.73	0.637533		1085.74	0.0656179		743.424	0.507944		1085.73	0.746689
1087.66	0.350231		1087.66	0.238634		1087.66	0.335665		1087.66	0.636831		1087.67	0.0657836		744.388	0.50811		1087.66	0.745622
1089.58	0.349477		1089.58	0.238303		1089.58	0.334942		1089.58	0.635807		1089.6	0.0657549		745.352	0.508541		1089.58	0.743609
1091.51	0.348539		1091.51	0.238093		1091.51	0.333927		1091.51	0.634419		1091.53	0.0653982		746.317	0.508884		1091.51	0.740663
1093.44	0.347408		1093.44	0.237788		1093.44	0.332578		1093.44	0.63259		1093.46	0.0651631		747.281	0.509405		1093.44	0.73682
1095.37	0.346061		1095.37	0.237609		1095.37	0.330883		1095.37	0.630286		1095.39	0.0649993		748.245	0.510388		1095.37	0.732107
1097.3	0.344502		1097.3	0.23692		1097.3	0.32883		1097.3	0.627534		1097.32	0.0646474		749.209	0.511397		1097.3	0.726546
1099.23	0.342781		1099.23	0.236042		1099.23	0.326491		1099.23	0.624414		1099.24	0.0640115		750.174	0.512195		1099.23	0.720276
1101.15	0.340934		1101.15	0.23543		1101.15	0.323895		1101.15	0.621003		1101.17	0.0633024		751.138	0.513753		1101.15	0.713497
1103.08	0.338999		1103.08	0.234911		1103.08	0.321133		1103.08	0.617385		1103.1	0.0628516		752.102	0.515524		1103.08	0.706385
1105.01	0.337029		1105.01	0.23402		1105.01	0.318258		1105.01	0.613665		1105.03	0.0625065		753.066	0.517406		1105.01	0.699091
1106.94	0.335067		1106.94	0.233077		1106.94	0.315347		1106.94	0.609911		1106.96	0.0618686		754.031	0.51954		1106.94	0.691787
1108.87	0.333118		1108.87	0.232157		1108.87	0.312435		1108.87	0.606203		1108.89	0.0609509		754.995	0.521765		1108.87	0.684579
1110.8	0.331194		1110.8	0.231376		1110.8	0.309589		1110.8	0.602588		1110.82	0.0602356		755.959	0.5242		1110.8	0.677536
1112.73	0.329322		1112.73	0.230287		1112.73	0.306819		1112.73	0.599113		1112.74	0.0598256		756.923	0.527222		1112.73	0.670687
1114.65	0.327521		1114.65	0.229514		1114.65	0.30417		1114.65	0.595812		1114.67	0.0590237		757.887	0.530807		1114.65	0.664058
1116.58	0.32582		1116.58	0.228789		1116.58	0.301635		1116.58	0.592708		1116.6	0.0579431		758.852	0.533649		1116.58	0.657689
1118.51	0.324247		1118.51	0.227991		1118.51	0.29926		1118.51	0.589837		1118.53	0.057038		759.816	0.53608		1118.51	0.651608
1120.44	0.322795		1120.44	0.226965		1120.44	0.297034		1120.44	0.587208		1120.46	0.0565705		760.78	0.539055		1120.44	0.645851
1122.37	0.321473		1122.37	0.22629		1122.37	0.295017		1122.37	0.584826		1122.39	0.0562377		761.744	0.5421		1122.37	0.640459
1124.3	0.320289		1124.3	0.225719		1124.3	0.293215		1124.3	0.582711		1124.31	0.0558617		762.709	0.544885		1124.3	0.635471
1126.22	0.319224		1126.22	0.225141		1126.22	0.29162		1126.22	0.580828		1126.24	0.0554144		763.673	0.546995		1126.22	0.630898
1128.15	0.318238		1128.15	0.22433		1128.15	0.290143		1128.15	0.579108		1128.17	0.055329		764.637	0.548702		1128.15	0.626561
1130.08	0.317297		1130.08	0.223801		1130.08	0.288717		1130.08	0.577441		1130.1	0.055516		765.601	0.550831		1130.08	0.622274
1132.01	0.316393		1132.01	0.223464		1132.01	0.287334		1132.01	0.575822		1132.03	0.0555551		766.566	0.55334		1132.01	0.618075
1133.94	0.315537		1133.94	0.223111		1133.94	0.286053		1133.94	0.574314		1133.96	0.0552565		767.53	0.556144		1133.94	0.614187
1135.87	0.314743		1135.87	0.222655		1135.87	0.284847		1135.87	0.572925		1135.89	0.054958		768.494	0.558932		1135.87	0.610696
1137.8	0.314014		1137.8	0.222318		1137.8	0.283731		1137.8	0.571651		1137.81	0.0550091		769.458	0.561477		1137.8	0.607633
[truncated: 3,350 more rows]
