# Supplementary material for: Hunter-Gatherers Harvested and Heated Microbial Biogenic Iron Oxides to Produce Rock Art Pigment
Source: Sci Rep. 2019 Nov 19;9:17070. doi: 10.1038/s41598-019-53564-w (PMC6864057; doi:10.1038/s41598-019-53564-w)
Supplement: Supplementary file 6 — SI Data 2 [file 41598_2019_53564_MOESM6_ESM.xlsx]

## Sheet: SI Data 3 - Temperature Ramp
Temperature profile for Protochip heating experiment
2018-01-28
time [ms]	time [s]	time [min]	time [hr]	temperature [C]
0	0	0	0	25		event	rate	s	min	min:sec	Start at:
950106	950.106	15.8351	0.263918	500		25-500	0.5	950.106	15.8351	00:15:50	12:50:46.333000
1615904	1615.9	26.9317	0.448862	500		dwell at 500	0	665.798	11.0966	00:11:05	13:06:36.333000
1816099	1816.1	30.2683	0.504472	600		500-600	0.5	200.195	3.33658	00:03:20	13:17:41.333000
2440101	2440.1	40.6684	0.677806	600		dwell at 600	0	624.002	10.4	00:10:24	13:21:01.333000
2640104	2640.1	44.0017	0.733362	700		600-700	0.5	200.003	3.33338	00:03:20	13:31:25.333000
3540803	3540.8	59.0134	0.983556	700		dwell at 700	0	900.699	15.0116	00:15:00	13:34:45.333000
3740807	3740.81	62.3468	1.03911	800		700-800	0.5	200.004	3.3334	00:03:20	13:49:45.333000
4765201	4765.2	79.42	1.32367	800		dwell at 800	0	1024.39	17.0732	00:17:04	13:53:05.333000
4965205	4965.2	82.7534	1.37922	900		800-900	0.5	200.004	3.3334	00:03:20	14:10:09.333000
5829908	5829.91	97.1651	1.61942	900		dwell at 900	0	864.703	14.4117	00:14:24	14:13:29.333000
5930003	5930	98.8334	1.64722	950		900-950	0.5	100.095	1.66825	00:01:40	14:27:53.333000
9700703	9700.7	161.678	2.69464	950		dwell at 950	0	3770.7	62.845	01:02:50	14:29:33.333000
9900708	9900.71	165.012	2.7502	1050		950-1050	0.5	200.005	3.33342	00:03:20	15:32:23.333000
14505001	14505	241.75	4.02917	1050		dwell at 1050	0	4604.29	76.7382	01:16:44	15:35:43.333000
14689405	14689.4	244.823		1142.2		1050-1142	0.5	184.404	3.0734	00:03:04	16:52:27.333000
						hit 1142		-14689.4			16:55:31.333000
