# Supplementary material for: Hunter-Gatherers Harvested and Heated Microbial Biogenic Iron Oxides to Produce Rock Art Pigment
Source: Sci Rep. 2019 Nov 19;9:17070. doi: 10.1038/s41598-019-53564-w (PMC6864057; doi:10.1038/s41598-019-53564-w)
Supplement: Supplementary file 7 — SI Data 3 [file 41598_2019_53564_MOESM7_ESM.xlsx]

## Sheet: FeOB-0°C
[Header]
TITLE	MPMS RSO Measurement
BYAPP	MPMS Measurement	1.1	Summary
FILEOPENTIME	1522088290.185000 3/26/2018	2:18:10 PM
INFO	APPNAME	MPMS MultiVu Application	Revision 1.61	Build 082
INFO	NAME	FEOB-0C
INFO	WEIGHT	21.8
INFO	AREA	1
INFO	LENGTH	1
INFO	SHAPE	powder
INFO	COMMENT	L.Ochracea sample	not fired.
INFO	SEQUENCE FILE: Hysteresis.seq
INFO	BACKGROUND DATA FILE:	None
STARTUPAXIS	X	4	LINEAR	AUTO	0
STARTUPAXIS	Y1	5	LINEAR	AUTO	0
STARTUPGROUP	Longitudinal
FIELDGROUP	Longitudinal	1	2	3	4
FIELDGROUP	Transverse	1	2	3	4
PLOT_APPEARANCE	ALL	HORZ_GRID_ON	VERT_GRID_ON	MARKERS_AND_LINES
[Data]
Time	Comment	Field (Oe)	Temperature (K)	Long Moment (emu)	Long Scan Std Dev	Delta Temp (K)	Moment/gram
1.52209e+09		20000	299.995	0.00289368	5.84745e-06	0.0079956	0.132737
1.52209e+09		19000	299.995	0.00275593	2.77264e-07	0.0079956	0.126419
1.52209e+09		18000	299.997	0.00261721	1.73333e-06	0.0079956	0.120056
1.52209e+09		17000	300.003	0.00247665	5.99885e-07	0.00808716	0.113608
1.52209e+09		16000	299.997	0.00233634	1.95356e-07	0.0079956	0.107172
1.52209e+09		15000	299.997	0.00219614	3.58863e-07	0.0079956	0.10074
1.52209e+09		14000	299.999	0.00205653	9.05889e-08	0.0160828	0.0943361
1.52209e+09		13000	299.995	0.00191626	2.07686e-08	0.0160828	0.0879017
1.52209e+09		12000	299.999	0.00177639	2.47848e-07	0	0.0814856
1.52209e+09		11000	299.995	0.00163592	6.51146e-08	0.0079956	0.0750422
1.52209e+09		10000	299.999	0.00149563	5.64227e-08	0	0.0686068
1.52209e+09		9000	299.998	0.00135551	9.93319e-07	0.0079956	0.0621794
1.52209e+09		8000	299.994	0.00121414	4.19841e-07	0.0079956	0.0556943
1.52209e+09		7000	299.997	0.00107372	3.45477e-07	0.0079956	0.0492531
1.52209e+09		6000	299.997	0.000933228	9.6822e-08	0.0079956	0.0428086
1.52209e+09		5000	299.998	0.000797559	4.28922e-08	0.0160828	0.0365853
1.52209e+09		4000	299.999	0.00065483	8.70007e-08	0.0160828	0.0300381
1.52209e+09		3000	300	0.000511453	8.59841e-08	0.0160828	0.0234611
1.52209e+09		2000	300.003	0.000365185	8.15539e-08	0.0160828	0.0167516
1.52209e+09		1000	299.999	0.000209324	2.27854e-08	0.0160828	0.00960203
1.52209e+09		0	300	9.4868e-06	7.58056e-08	0.00808716	0.000435174
1.52209e+09		-1000	300.003	-0.000204649	1.04577e-07	0.0160828	-0.00938757
1.52209e+09		-2000	299.995	-0.000363891	2.00845e-07	0.0079956	-0.0166922
1.52209e+09		-3000	299.998	-0.000510496	3.95935e-08	0.0160828	-0.0234172
1.52209e+09		-4000	299.997	-0.000654126	6.38522e-08	0.0079956	-0.0300058
1.52209e+09		-5000	299.998	-0.00079675	3.96299e-08	0.0160828	-0.0365482
1.52209e+09		-6000	299.995	-0.000931962	5.44437e-08	0.0079956	-0.0427506
1.52209e+09		-7000	299.999	-0.0010727	3.20685e-08	0	-0.0492062
1.52209e+09		-8000	299.999	-0.00121375	8.19715e-08	0	-0.0556767
1.52209e+09		-9000	300	-0.00135442	6.75427e-08	0.00808716	-0.0621291
1.52209e+09		-10000	300	-0.00149477	9.46607e-08	0.00808716	-0.0685675
1.52209e+09		-11000	300.002	-0.001635	8.0837e-08	0.00808716	-0.0750001
1.52209e+09		-12000	299.994	-0.00177587	2.70509e-07	0.0079956	-0.0814621
1.52209e+09		-13000	300.003	-0.00191605	7.42723e-08	0.00808716	-0.0878923
1.52209e+09		-14000	300	-0.00205648	1.56095e-07	0.00808716	-0.0943339
1.52209e+09		-15000	299.998	-0.00219617	4.47666e-07	0.0160828	-0.100742
1.52209e+09		-16000	299.998	-0.00233582	1.97893e-07	0.0160828	-0.107148
1.52209e+09		-17000	299.998	-0.00247619	5.23558e-08	0.0079956	-0.113587
1.52209e+09		-18000	299.997	-0.00261527	1.41432e-06	0.0079956	-0.119966
1.52209e+09		-19000	300.002	-0.00275532	3.45333e-07	0.00808716	-0.126391
1.52209e+09		-20000	299.999	-0.00289456	3.23485e-06	0	-0.132778
1.5221e+09		-20000	299.999	-0.00289579	1.18888e-06	0	-0.132834
1.5221e+09		-19000	299.994	-0.00275609	1.25686e-06	0.0079956	-0.126426
1.5221e+09		-18000	299.999	-0.00261635	2.26175e-07	0.0160828	-0.120016
1.5221e+09		-17000	299.994	-0.00247648	1.31589e-07	0.0079956	-0.1136
1.5221e+09		-16000	299.994	-0.00233722	3.25823e-07	0.0079956	-0.107212
1.5221e+09		-15000	299.999	-0.00219693	1.15092e-07	0	-0.100777
1.5221e+09		-14000	299.997	-0.00205673	7.15973e-07	0.0079956	-0.0943456
1.5221e+09		-13000	299.998	-0.00191623	1.12785e-07	0.0160828	-0.0879005
1.5221e+09		-12000	299.997	-0.00177597	7.21607e-08	0.0079956	-0.0814667
1.5221e+09		-11000	299.999	-0.00163583	1.60221e-07	0	-0.0750382
1.5221e+09		-10000	299.999	-0.00149575	2.37723e-07	0	-0.0686124
1.5221e+09		-9000	299.994	-0.001355	3.23429e-08	0.0079956	-0.062156
1.5221e+09		-8000	299.995	-0.00121454	2.89145e-08	0.0160828	-0.055713
1.5221e+09		-7000	300.002	-0.00107396	6.01336e-08	0.0160828	-0.0492643
1.5221e+09		-6000	299.998	-0.000933156	4.40639e-08	0.0079956	-0.0428053
1.5221e+09		-5000	299.998	-0.00079739	1.01976e-07	0.0079956	-0.0365775
1.5221e+09		-4000	299.995	-0.00065471	2.53588e-08	0.0079956	-0.0300326
1.5221e+09		-3000	299.998	-0.000511041	1.17787e-07	0.0079956	-0.0234422
1.5221e+09		-2000	299.998	-0.000365024	7.07281e-08	0.0079956	-0.0167442
1.5221e+09		-1000	299.999	-0.000209396	4.01258e-08	0.0160828	-0.00960533
1.5221e+09		0	299.994	-9.54273e-06	3.92777e-08	0.0079956	-0.00043774
1.5221e+09		1000	299.997	0.000205854	2.50456e-07	0.0079956	0.00944285
1.5221e+09		2000	299.997	0.000364731	3.19118e-07	0.0079956	0.0167308
1.5221e+09		3000	299.994	0.000511213	3.0396e-08	0.0079956	0.0234501
1.5221e+09		4000	299.993	0.000654354	1.59397e-07	0.0079956	0.0300162
1.5221e+09		5000	299.994	0.000797014	6.18531e-08	0.0079956	0.0365603
1.5221e+09		6000	299.995	0.000932378	4.8779e-08	0.0160828	0.0427696
1.5221e+09		7000	299.997	0.00107349	8.8147e-08	0.0079956	0.0492426
1.5221e+09		8000	299.999	0.00121466	5.88547e-08	0	0.0557183
1.5221e+09		9000	299.998	0.00135522	1.84183e-08	0.0160828	0.0621661
1.5221e+09		10000	300.003	0.00149567	1.50282e-08	0.00808716	0.0686086
1.5221e+09		11000	299.997	0.00163613	1.24712e-07	0.0079956	0.0750517
1.5221e+09		12000	299.994	0.00177651	7.39135e-08	0.0079956	0.0814911
1.5221e+09		13000	300	0.00191644	3.95897e-08	0.00808716	0.08791
1.5221e+09		14000	299.995	0.00205663	3.13038e-08	0.0079956	0.094341
1.5221e+09		15000	299.999	0.00219647	9.05807e-08	0	0.100756
1.5221e+09		16000	299.999	0.00233628	5.4281e-08	0	0.107169
1.5221e+09		17000	299.993	0.00247626	1.08294e-07	0.0079956	0.11359
1.5221e+09		18000	299.998	0.00261602	1.3404e-07	0.0160828	0.120001
1.5221e+09		19000	299.995	0.00275561	4.0035e-08	0.0079956	0.126404
1.5221e+09		20000	299.993	0.00289482	8.77979e-07	0.0079956	0.13279

## Sheet: FeOB-200°C
[Header]
TITLE	MPMS RSO Measurement
BYAPP	MPMS Measurement	1.1	Summary
FILEOPENTIME	1522156535.512000 3/27/2018	9:15:35 AM
INFO	APPNAME	MPMS MultiVu Application	Revision 1.61	Build 082
INFO	NAME	FEOB-200C
INFO	WEIGHT	11.74
INFO	AREA	1
INFO	LENGTH	1
INFO	SHAPE	powder
INFO	COMMENT	L.Ochracea sample	fired at 200C.
INFO	SEQUENCE FILE: Hysteresis.seq
INFO	BACKGROUND DATA FILE:	None
STARTUPAXIS	X	4	LINEAR	AUTO	0
STARTUPAXIS	Y1	5	LINEAR	AUTO	0
STARTUPGROUP	Longitudinal
FIELDGROUP	Longitudinal	1	2	3	4
FIELDGROUP	Transverse	1	2	3	4
PLOT_APPEARANCE	ALL	HORZ_GRID_ON	VERT_GRID_ON	MARKERS_AND_LINES
[Data]
Time	Comment	Field (Oe)	Temperature (K)	Long Moment (emu)	Long Scan Std Dev	Delta Temp (K)	Moment/gram
1.52216e+09		20000	299.998	0.00253481	3.30378e-08	0.0079956	0.215912
1.52216e+09		19000	300.001	0.00241398	3.17061e-07	0.0160828	0.20562
1.52216e+09		18000	299.997	0.0022925	9.91543e-07	0.0160828	0.195273
1.52216e+09		17000	299.998	0.00217187	1.39619e-07	0.0079956	0.184997
1.52216e+09		16000	299.997	0.00205018	9.89211e-08	0.0079956	0.174632
1.52216e+09		15000	299.994	0.0019283	8.92901e-08	0.0079956	0.16425
1.52216e+09		14000	299.994	0.0018062	1.10094e-07	0.0079956	0.15385
1.52216e+09		13000	299.997	0.00168361	1.11903e-07	0.0160828	0.143408
1.52216e+09		12000	300.001	0.00156107	1.01493e-07	0.0160828	0.13297
1.52216e+09		11000	299.995	0.00143754	1.06622e-07	0.0160828	0.122448
1.52216e+09		10000	299.995	0.00131413	4.55974e-08	0.0079956	0.111936
1.52216e+09		9000	299.997	0.00119055	8.0554e-08	0.0079956	0.10141
1.52216e+09		8000	299.997	0.00106664	8.14323e-08	0.0160828	0.0908553
1.52216e+09		7000	299.998	0.000942118	1.74403e-07	0.0160828	0.0802485
1.52216e+09		6000	299.997	0.000817388	5.70641e-08	0.0079956	0.0696242
1.52216e+09		5000	299.995	0.000696983	5.21696e-08	0.0160828	0.0593682
1.52216e+09		4000	299.998	0.000569939	4.79113e-08	0.0160828	0.0485468
1.52216e+09		3000	299.998	0.000441359	3.13966e-08	0.0079956	0.0375945
1.52216e+09		2000	299.994	0.000309203	6.00282e-08	0.0160828	0.0263375
1.52216e+09		1000	299.993	0.000168136	3.53172e-08	0.0079956	0.0143217
1.52216e+09		0	300	7.47829e-08	6.48333e-08	0.00808716	6.36992e-06
1.52216e+09		-1000	299.997	-0.000171297	1.71094e-08	0.0079956	-0.0145909
1.52216e+09		-2000	299.995	-0.00031223	3.83236e-07	0.0079956	-0.0265954
1.52216e+09		-3000	299.997	-0.000444073	3.27503e-08	0.0079956	-0.0378256
1.52216e+09		-4000	299.995	-0.000572403	1.97925e-08	0.0079956	-0.0487566
1.52216e+09		-5000	299.994	-0.000699394	9.21641e-09	0.0079956	-0.0595736
1.52216e+09		-6000	299.998	-0.000819737	2.60586e-08	0.0160828	-0.0698243
1.52216e+09		-7000	299.998	-0.00094469	3.0183e-08	0.0160828	-0.0804676
1.52216e+09		-8000	299.995	-0.00106915	1.63718e-08	0.0160828	-0.0910693
1.52216e+09		-9000	299.998	-0.00119365	3.7381e-08	0.0079956	-0.101674
1.52216e+09		-10000	299.993	-0.00131762	3.46837e-08	0.0079956	-0.112233
1.52216e+09		-11000	299.997	-0.00144103	1.51347e-08	0.0079956	-0.122745
1.52216e+09		-12000	299.998	-0.00156441	2.7316e-08	0.0160828	-0.133255
1.52216e+09		-13000	299.995	-0.00168749	5.58565e-08	0.0079956	-0.143738
1.52216e+09		-14000	299.997	-0.00181032	4.13396e-08	0.0160828	-0.154201
1.52216e+09		-15000	299.999	-0.00193285	7.25682e-08	0.0160828	-0.164638
1.52216e+09		-16000	300.002	-0.00205506	2.09036e-08	0.00808716	-0.175048
1.52216e+09		-17000	299.998	-0.00217725	7.24857e-08	0.0079956	-0.185456
1.52216e+09		-18000	299.999	-0.00229921	7.81743e-08	0	-0.195844
1.52216e+09		-19000	300.006	-0.00242096	1.64897e-07	0.0160828	-0.206215
1.52216e+09		-20000	299.994	-0.00254228	3.76894e-07	0.0079956	-0.216548
1.52216e+09		-20000	300	-0.00254215	1.40877e-08	0.00808716	-0.216537
1.52216e+09		-19000	299.993	-0.00242107	7.93481e-08	0.0079956	-0.206224
1.52216e+09		-18000	299.995	-0.00229956	3.26764e-08	0.0160828	-0.195874
1.52216e+09		-17000	299.998	-0.00217774	8.18245e-08	0.0160828	-0.185498
1.52216e+09		-16000	300	-0.00205584	8.38407e-08	0.00808716	-0.175114
1.52216e+09		-15000	300.001	-0.00193344	3.70371e-08	0.0160828	-0.164688
1.52216e+09		-14000	299.997	-0.00181102	7.84606e-08	0.0160828	-0.154261
1.52216e+09		-13000	299.997	-0.00168807	6.71513e-08	0.0160828	-0.143788
1.52216e+09		-12000	299.998	-0.00156493	1.05959e-07	0.0079956	-0.133299
1.52216e+09		-11000	300	-0.00144157	7.35723e-08	0.00808716	-0.122791
1.52216e+09		-10000	299.998	-0.00131798	6.4333e-08	0.0079956	-0.112264
1.52217e+09		-9000	299.995	-0.00119418	6.65882e-08	0.0160828	-0.101719
1.52217e+09		-8000	299.997	-0.00106994	8.75144e-08	0.0079956	-0.0911366
1.52217e+09		-7000	299.997	-0.000945206	1.89003e-08	0.0079956	-0.0805116
1.52217e+09		-6000	299.994	-0.000820192	7.12799e-08	0.0079956	-0.069863
1.52217e+09		-5000	299.997	-0.00069954	1.05294e-07	0.0079956	-0.059586
1.52217e+09		-4000	299.999	-0.000572161	5.49807e-08	0	-0.048736
1.52217e+09		-3000	299.999	-0.000443365	4.5027e-08	0	-0.0377653
1.52217e+09		-2000	299.997	-0.00031103	3.27416e-08	0.0079956	-0.0264931
1.52217e+09		-1000	299.999	-0.000169601	5.70948e-08	0	-0.0144464
1.52217e+09		0	300	-2.66992e-06	1.01375e-06	0.00808716	-0.000227421
1.52217e+09		1000	299.997	0.000170208	4.13886e-08	0.0079956	0.0144981
1.52217e+09		2000	299.995	0.000311942	1.34922e-07	0.0079956	0.0265708
1.52217e+09		3000	299.997	0.000443581	1.24006e-07	0.0079956	0.0377837
1.52217e+09		4000	300.003	0.000572413	7.97196e-07	0.0160828	0.0487575
1.52217e+09		5000	299.999	0.000696226	4.08235e-08	0.0160828	0.0593037
1.52217e+09		6000	300	0.000816642	2.04024e-08	0.00808716	0.0695607
1.52217e+09		7000	299.998	0.00094164	8.99398e-09	0.0079956	0.0802078
1.52217e+09		8000	299.998	0.00106629	3.64308e-08	0.0160828	0.0908255
1.52217e+09		9000	299.998	0.0011905	3.35185e-08	0.0079956	0.101405
1.52217e+09		10000	299.997	0.00131441	1.84521e-08	0.0079956	0.11196
1.52217e+09		11000	299.993	0.00143829	2.20025e-08	0.0079956	0.122512
1.52217e+09		12000	299.994	0.00156179	1.56357e-08	0.0079956	0.133032
1.52217e+09		13000	299.995	0.00168507	4.28893e-08	0.0079956	0.143533
1.52217e+09		14000	299.998	0.0018081	3.01675e-08	0.0079956	0.154012
1.52217e+09		15000	299.998	0.00193084	4.0445e-08	0.0160828	0.164466
1.52217e+09		16000	299.998	0.00205326	5.78688e-08	0.0079956	0.174895
1.52217e+09		17000	299.997	0.0021756	4.55468e-08	0.0079956	0.185315
1.52217e+09		18000	299.997	0.00229763	3.29577e-08	0.0079956	0.19571
1.52217e+09		19000	299.998	0.00241878	7.38485e-07	0.0079956	0.206029
1.52217e+09		20000	299.998	0.00254091	4.64449e-08	0.0160828	0.216432

## Sheet: FeOB-400°C
[Header]
TITLE	MPMS RSO Measurement
BYAPP	MPMS Measurement	1.1	Summary
FILEOPENTIME	1522173523.997000 3/27/2018	1:58:43 PM
INFO	APPNAME	MPMS MultiVu Application	Revision 1.61	Build 082
INFO	NAME	FEOB-400C
INFO	WEIGHT	13.82
INFO	AREA	1
INFO	LENGTH	1
INFO	SHAPE	powder
INFO	COMMENT	L.Ochracea sample	fired at 400C.
INFO	SEQUENCE FILE: Hysteresis.seq
INFO	BACKGROUND DATA FILE:	None
STARTUPAXIS	X	4	LINEAR	AUTO	0
STARTUPAXIS	Y1	5	LINEAR	AUTO	0
STARTUPGROUP	Longitudinal
FIELDGROUP	Longitudinal	1	2	3	4
FIELDGROUP	Transverse	1	2	3	4
PLOT_APPEARANCE	ALL	HORZ_GRID_ON	VERT_GRID_ON	MARKERS_AND_LINES
[Data]
Time	Comment	Field (Oe)	Temperature (K)	Long Moment (emu)	Long Scan Std Dev	Delta Temp (K)	Moment/gram
1.52217e+09		20000	299.994	0.056737	8.21737e-07	0.0079956	4.10543
1.52217e+09		19000	299.998	0.0562245	2.10819e-06	0.0160828	4.06834
1.52217e+09		18000	299.997	0.0556625	2.36311e-06	0.0079956	4.02767
1.52217e+09		17000	299.995	0.055067	2.96931e-06	0.0160828	3.98459
1.52217e+09		16000	299.997	0.0544326	4.0913e-06	0.0079956	3.93868
1.52217e+09		15000	299.997	0.0537615	4.4543e-06	0.0079956	3.89013
1.52217e+09		14000	300	0.0530468	1.411e-06	0.00808716	3.83841
1.52217e+09		13000	299.997	0.052278	4.02584e-06	0.0079956	3.78278
1.52217e+09		12000	299.998	0.0514549	2.27041e-06	0.0160828	3.72322
1.52218e+09		11000	299.998	0.0505559	1.86711e-07	0.0160828	3.65817
1.52218e+09		10000	299.995	0.0495705	1.37066e-06	0.0160828	3.58687
1.52218e+09		9000	299.995	0.0484849	1.78212e-06	0.0160828	3.50831
1.52218e+09		8000	299.997	0.0472686	1.22682e-06	0.0079956	3.4203
1.52218e+09		7000	299.995	0.0458954	8.52375e-07	0.0079956	3.32094
1.52218e+09		6000	299.998	0.044304	1.22888e-06	0.0079956	3.20579
1.52218e+09		5000	299.999	0.0425	2.1798e-06	0.0160828	3.07525
1.52218e+09		4000	299.997	0.0401882	4.71349e-07	0.0079956	2.90797
1.52218e+09		3000	299.997	0.0371908	1.03244e-06	0.0079956	2.69109
1.52218e+09		2000	299.998	0.0329374	1.15631e-06	0.0160828	2.38331
1.52218e+09		1000	299.997	0.0256677	1.72624e-07	0.0079956	1.85729
1.52218e+09		0	299.999	-0.000722809	9.91445e-06	0	-0.0523017
1.52218e+09		-1000	299.999	-0.0258378	2.32638e-06	0	-1.86959
1.52218e+09		-2000	299.995	-0.0330228	9.44433e-07	0.0160828	-2.38949
1.52218e+09		-3000	299.999	-0.0372605	9.29156e-07	0	-2.69613
1.52218e+09		-4000	299.999	-0.0402543	1.12774e-06	0	-2.91276
1.52218e+09		-5000	300	-0.0425657	1.35602e-06	0.00808716	-3.08001
1.52218e+09		-6000	299.998	-0.0443671	2.13007e-06	0.0160828	-3.21036
1.52218e+09		-7000	299.999	-0.045957	1.232e-06	0	-3.3254
1.52218e+09		-8000	299.998	-0.0473314	1.45433e-06	0.0079956	-3.42485
1.52218e+09		-9000	299.998	-0.0485447	9.77429e-07	0.0079956	-3.51264
1.52218e+09		-10000	299.997	-0.0496272	2.05454e-06	0.0079956	-3.59097
1.52218e+09		-11000	299.991	-0.0506072	1.52027e-06	0.0241089	-3.66188
1.52218e+09		-12000	300	-0.0515035	1.24915e-06	0.00808716	-3.72674
1.52218e+09		-13000	299.994	-0.0523284	1.91132e-06	0.0079956	-3.78643
1.52218e+09		-14000	299.999	-0.0530952	1.18278e-06	0	-3.84191
1.52218e+09		-15000	299.997	-0.0538085	2.61576e-06	0.0079956	-3.89352
1.52218e+09		-16000	299.997	-0.0544781	1.75972e-06	0.0079956	-3.94197
1.52218e+09		-17000	300.002	-0.0551057	2.37484e-06	0.00808716	-3.98739
1.52218e+09		-18000	299.999	-0.0556997	1.6056e-06	0	-4.03037
1.52218e+09		-19000	299.997	-0.0562616	5.30635e-07	0.0079956	-4.07103
1.52218e+09		-20000	300.003	-0.0567947	1.31641e-06	0.00808716	-4.1096
1.52218e+09		-20000	299.998	-0.0567928	1.41934e-06	0.0160828	-4.10947
1.52218e+09		-19000	299.994	-0.0562591	1.34317e-08	0.0079956	-4.07084
1.52218e+09		-18000	299.998	-0.0556944	1.66542e-06	0.0160828	-4.02999
1.52218e+09		-17000	299.998	-0.0551006	1.88076e-06	0.0160828	-3.98702
1.52218e+09		-16000	299.995	-0.0544723	1.9387e-06	0.0079956	-3.94156
1.52218e+09		-15000	300.003	-0.0538024	9.25114e-07	0.00808716	-3.89308
1.52218e+09		-14000	299.997	-0.0530879	1.52742e-06	0.0160828	-3.84138
1.52218e+09		-13000	299.997	-0.0523194	6.62505e-07	0.0160828	-3.78578
1.52218e+09		-12000	300.003	-0.0514944	1.49588e-06	0.00808716	-3.72608
1.52218e+09		-11000	299.995	-0.0505985	2.9995e-07	0.0160828	-3.66125
1.52218e+09		-10000	299.999	-0.0496176	6.98971e-07	0	-3.59027
1.52218e+09		-9000	299.998	-0.0485322	1.58728e-06	0.0079956	-3.51173
1.52218e+09		-8000	299.998	-0.0473196	2.52364e-06	0.0079956	-3.42399
1.52218e+09		-7000	299.998	-0.0459452	4.78101e-07	0.0160828	-3.32454
1.52218e+09		-6000	299.995	-0.044358	1.57941e-07	0.0160828	-3.2097
1.52218e+09		-5000	299.997	-0.0425556	5.12651e-07	0.0079956	-3.07927
1.52218e+09		-4000	299.994	-0.0402468	7.65839e-07	0.0079956	-2.91221
1.52218e+09		-3000	299.994	-0.0372552	2.34501e-07	0.0079956	-2.69575
1.52218e+09		-2000	299.995	-0.0330104	3.29104e-07	0.0079956	-2.38859
1.52218e+09		-1000	299.998	-0.0257569	2.17127e-06	0.0160828	-1.86374
1.52218e+09		0	299.995	0.000671374	9.98818e-06	0.0079956	0.0485799
1.52218e+09		1000	300.006	0.0258942	1.12657e-06	0.00808716	1.87367
1.52218e+09		2000	299.997	0.0330641	2.06629e-06	0.0160828	2.39248
1.52218e+09		3000	299.993	0.0372928	1.07622e-06	0.0079956	2.69846
1.52218e+09		4000	299.997	0.0402815	7.97704e-07	0.0079956	2.91473
1.52218e+09		5000	299.995	0.0425915	2.34369e-06	0.0160828	3.08187
1.52218e+09		6000	299.995	0.0443907	1.86999e-06	0.0160828	3.21207
1.52218e+09		7000	300.002	0.0459801	1.76497e-06	0.00808716	3.32707
1.52218e+09		8000	299.991	0.0473518	1.07517e-06	0	3.42632
1.52219e+09		9000	299.997	0.0485656	1.56227e-06	0.0079956	3.51416
1.52219e+09		10000	299.994	0.0496483	1.41152e-06	0.0079956	3.59249
1.52219e+09		11000	299.998	0.0506305	1.23535e-06	0.0160828	3.66357
1.52219e+09		12000	299.998	0.0515283	2.06265e-06	0.0160828	3.72853
1.52219e+09		13000	299.995	0.0523513	1.57168e-06	0.0079956	3.78808
1.52219e+09		14000	299.994	0.0531166	1.8737e-06	0.0079956	3.84346
1.52219e+09		15000	300.001	0.0538298	1.3101e-06	0.0160828	3.89507
1.52219e+09		16000	300	0.0544974	2.31389e-06	0.00808716	3.94337
1.52219e+09		17000	300.002	0.0551269	2.24115e-06	0.00808716	3.98892
1.52219e+09		18000	299.997	0.0557191	1.24452e-06	0.0079956	4.03178
1.52219e+09		19000	299.997	0.0562829	1.72061e-06	0.0079956	4.07257
1.52219e+09		20000	299.997	0.0568164	5.21061e-07	0.0160828	4.11118

## Sheet: FeOB-600°C
[Header]
TITLE	MPMS RSO Measurement
BYAPP	MPMS Measurement	1.1	Summary
FILEOPENTIME	1522208048.216000 3/27/2018	11:34:08 PM
INFO	APPNAME	MPMS MultiVu Application	Revision 1.61	Build 082
INFO	NAME	FEOB-600C
INFO	WEIGHT	16.75
INFO	AREA	1
INFO	LENGTH	1
INFO	SHAPE	powder
INFO	COMMENT	L.Ochracea sample	fired at 600C.
INFO	SEQUENCE FILE: Hysteresis.seq
INFO	BACKGROUND DATA FILE:	None
STARTUPAXIS	X	4	LINEAR	AUTO	0
STARTUPAXIS	Y1	5	LINEAR	AUTO	0
STARTUPGROUP	Longitudinal
FIELDGROUP	Longitudinal	1	2	3	4
FIELDGROUP	Transverse	1	2	3	4
PLOT_APPEARANCE	ALL	HORZ_GRID_ON	VERT_GRID_ON	MARKERS_AND_LINES
[Data]
Time	Comment	Field (Oe)	Temperature (K)	Long Moment (emu)	Long Scan Std Dev	Delta Temp (K)	Moment/gram
1.52221e+09		20000	299.995	0.0962838	5.58492e-06	0.0079956	5.74828
1.52221e+09		19000	299.995	0.0957456	4.35349e-06	0.0160828	5.71616
1.52221e+09		18000	299.994	0.0951821	3.51233e-06	0.0079956	5.68252
1.52221e+09		17000	299.999	0.0945777	2.59508e-06	0	5.64643
1.52221e+09		16000	299.997	0.0939331	3.17366e-06	0.0079956	5.60794
1.52221e+09		15000	299.997	0.0932413	1.21992e-06	0.0079956	5.56664
1.52221e+09		14000	299.997	0.0924944	7.27521e-06	0.0079956	5.52205
1.52221e+09		13000	299.995	0.091678	1.39234e-06	0.0160828	5.47331
1.52221e+09		12000	300	0.0907877	2.30025e-06	0.00808716	5.42016
1.52221e+09		11000	299.994	0.089804	4.60686e-06	0.0079956	5.36143
1.52221e+09		10000	299.999	0.0887084	2.18665e-06	0.0160828	5.29603
1.52221e+09		9000	299.997	0.087486	7.0259e-07	0.0160828	5.22304
1.52221e+09		8000	299.997	0.0860899	3.59252e-06	0.0079956	5.1397
1.52221e+09		7000	299.997	0.0844774	5.12791e-06	0.0079956	5.04343
1.52221e+09		6000	300.002	0.0825755	2.03452e-06	0.00808716	4.92988
1.52221e+09		5000	299.998	0.080372	1.52186e-06	0.0160828	4.79833
1.52221e+09		4000	299.997	0.0774592	1.48647e-06	0.0079956	4.62443
1.52221e+09		3000	299.997	0.0735578	2.53215e-06	0.0079956	4.39151
1.52221e+09		2000	299.998	0.0677227	3.3627e-06	0.0079956	4.04315
1.52221e+09		1000	299.999	0.0567315	8.28149e-06	0	3.38695
1.52221e+09		0	299.995	-0.000441007	1.87334e-05	0.0079956	-0.0263288
1.52221e+09		-1000	299.998	-0.0568862	2.61046e-05	0.0079956	-3.39619
1.52221e+09		-2000	299.997	-0.0677934	4.03888e-06	0.0079956	-4.04737
1.52221e+09		-3000	299.997	-0.0736008	5.99598e-07	0.0160828	-4.39408
1.52221e+09		-4000	299.998	-0.077491	2.28735e-06	0.0160828	-4.62633
1.52221e+09		-5000	299.998	-0.0803908	4.31175e-06	0.0079956	-4.79945
1.52221e+09		-6000	299.997	-0.0825928	3.6684e-06	0.0160828	-4.93091
1.52221e+09		-7000	299.994	-0.0844894	1.52193e-06	0.0079956	-5.04414
1.52221e+09		-8000	299.999	-0.0861005	2.88322e-06	0	-5.14033
1.52221e+09		-9000	299.995	-0.0874944	1.76278e-06	0.0160828	-5.22355
1.52221e+09		-10000	299.994	-0.0887173	3.23918e-06	0.0079956	-5.29655
1.52221e+09		-11000	299.997	-0.0898076	3.28531e-06	0.0079956	-5.36165
1.52221e+09		-12000	300	-0.0907899	2.51689e-06	0.00808716	-5.42029
1.52221e+09		-13000	299.995	-0.0916788	3.65197e-06	0.0160828	-5.47336
1.52221e+09		-14000	299.997	-0.0924911	9.94659e-07	0.0079956	-5.52186
1.52221e+09		-15000	299.995	-0.093241	3.30865e-06	0.0079956	-5.56663
1.52221e+09		-16000	299.997	-0.0939322	1.16812e-06	0.0160828	-5.60789
1.52221e+09		-17000	300	-0.094574	7.89674e-07	0.00808716	-5.64621
1.52221e+09		-18000	299.994	-0.0951754	2.30821e-06	0.0079956	-5.68211
1.52221e+09		-19000	299.998	-0.0957357	3.08351e-06	0.0160828	-5.71556
1.52221e+09		-20000	299.998	-0.0962621	3.91171e-06	0.0160828	-5.74699
1.52221e+09		-20000	300	-0.096259	2.87412e-06	0.00808716	-5.7468
1.52221e+09		-19000	299.994	-0.095738	1.82639e-06	0.0079956	-5.7157
1.52222e+09		-18000	300	-0.0951784	5.5625e-06	0.00808716	-5.68229
1.52222e+09		-17000	299.994	-0.0945761	1.90123e-06	0.0079956	-5.64633
1.52222e+09		-16000	299.999	-0.0939374	1.38217e-06	0.0160828	-5.6082
1.52222e+09		-15000	299.994	-0.0932447	2.83325e-06	0.0079956	-5.56685
1.52222e+09		-14000	299.994	-0.0924979	1.23349e-06	0.0079956	-5.52226
1.52222e+09		-13000	299.998	-0.0916852	2.37354e-06	0.0160828	-5.47374
1.52222e+09		-12000	299.997	-0.0907961	2.01581e-06	0.0160828	-5.42066
1.52222e+09		-11000	300	-0.0898174	1.96137e-06	0.00808716	-5.36223
1.52222e+09		-10000	299.995	-0.0887281	2.10962e-06	0.0160828	-5.2972
1.52222e+09		-9000	299.995	-0.0875025	3.79171e-06	0.0079956	-5.22403
1.52222e+09		-8000	300	-0.0861084	2.96578e-06	0.00808716	-5.1408
1.52222e+09		-7000	299.999	-0.0844994	2.93944e-06	0	-5.04474
1.52222e+09		-6000	299.999	-0.0826012	3.10401e-06	0	-4.93142
1.52222e+09		-5000	300.005	-0.0804008	2.14497e-06	0.00808716	-4.80005
1.52222e+09		-4000	299.995	-0.0775049	6.53892e-07	0.0160828	-4.62716
1.52222e+09		-3000	299.994	-0.0736172	2.30137e-06	0.0079956	-4.39506
1.52222e+09		-2000	299.994	-0.0678155	1.09101e-06	0.0079956	-4.04869
1.52222e+09		-1000	299.993	-0.0569026	1.99422e-06	0.0079956	-3.39717
1.52222e+09		0	299.997	0.000371118	4.38941e-05	0.0079956	0.0221563
1.52222e+09		1000	299.994	0.0570031	2.98562e-05	0.0160828	3.40317
1.52222e+09		2000	299.995	0.067873	2.41595e-06	0.0079956	4.05212
1.52222e+09		3000	299.994	0.0736638	1.91616e-06	0.0079956	4.39784
1.52222e+09		4000	300.001	0.0775421	3.68492e-06	0.0160828	4.62938
1.52222e+09		5000	299.999	0.0804347	3.75714e-06	0.0160828	4.80207
1.52222e+09		6000	299.995	0.0826301	1.23081e-06	0.0079956	4.93314
1.52222e+09		7000	300	0.0845254	1.24782e-06	0.00808716	5.04629
1.52222e+09		8000	299.997	0.0861316	2.73773e-06	0.0079956	5.14218
1.52222e+09		9000	299.994	0.0875269	1.35601e-06	0.0079956	5.22549
1.52222e+09		10000	299.999	0.0887479	2.2144e-06	0	5.29838
1.52222e+09		11000	299.998	0.0898396	1.54898e-06	0.0160828	5.36356
1.52222e+09		12000	299.997	0.0908152	3.75164e-06	0.0079956	5.4218
1.52222e+09		13000	299.998	0.0917044	2.17196e-06	0.0160828	5.47489
1.52222e+09		14000	299.999	0.0925163	2.85194e-06	0	5.52336
1.52222e+09		15000	300.005	0.0932612	3.35098e-06	0.00808716	5.56783
1.52222e+09		16000	299.997	0.0939496	2.14697e-06	0.0079956	5.60893
1.52222e+09		17000	299.999	0.0945929	2.37684e-06	0	5.64734
1.52222e+09		18000	299.995	0.0951937	1.65265e-06	0.0079956	5.68321
1.52222e+09		19000	299.993	0.0957498	2.36275e-06	0.0079956	5.71641
1.52222e+09		20000	299.998	0.0962717	1.18244e-05	0.0160828	5.74756

## Sheet: FeOB-800°C
[Header]
TITLE	MPMS RSO Measurement
BYAPP	MPMS Measurement	1.1	Summary
FILEOPENTIME	1522245832.856000 3/28/2018	10:03:52 AM
INFO	APPNAME	MPMS MultiVu Application	Revision 1.61	Build 082
INFO	NAME	FEOB-800C
INFO	WEIGHT	14.5
INFO	AREA	1
INFO	LENGTH	1
INFO	SHAPE	powder
INFO	COMMENT	L.Ochracea sample	fired at 800C.
INFO	SEQUENCE FILE: Hysteresis.seq
INFO	BACKGROUND DATA FILE:	None
STARTUPAXIS	X	4	LINEAR	AUTO	0
STARTUPAXIS	Y1	5	LINEAR	AUTO	0
STARTUPGROUP	Longitudinal
FIELDGROUP	Longitudinal	1	2	3	4
FIELDGROUP	Transverse	1	2	3	4
PLOT_APPEARANCE	ALL	HORZ_GRID_ON	VERT_GRID_ON	MARKERS_AND_LINES
[Data]
Time	Comment	Field (Oe)	Temperature (K)	Long Moment (emu)	Long Scan Std Dev	Delta Temp (K)	Moment/gram
1.52225e+09		20000	299.998	0.0582394	8.26925e-06	0.0079956	4.01651
1.52225e+09		19000	299.995	0.0581396	4.57904e-06	0.0079956	4.00963
1.52225e+09		18000	299.997	0.0580257	1.32303e-06	0.0079956	4.00177
1.52225e+09		17000	299.997	0.0579052	2.11167e-06	0.0079956	3.99346
1.52225e+09		16000	299.999	0.0577794	1.48639e-06	0.0160828	3.98479
1.52225e+09		15000	299.997	0.0576463	1.75232e-06	0.0079956	3.97561
1.52225e+09		14000	300	0.0575036	1.64346e-06	0.00808716	3.96576
1.52225e+09		13000	299.998	0.0573607	1.44927e-06	0.0079956	3.95591
1.52225e+09		12000	299.995	0.0572044	1.1372e-05	0.0160828	3.94513
1.52225e+09		11000	299.993	0.057	3.36583e-06	0.0079956	3.93104
1.52225e+09		10000	299.997	0.056823	2.12197e-06	0.0079956	3.91883
1.52225e+09		9000	300.001	0.0566258	1.99846e-06	0.0160828	3.90523
1.52225e+09		8000	299.995	0.0563996	1.1814e-06	0.0079956	3.88963
1.52225e+09		7000	299.998	0.0561418	1.22284e-06	0.0160828	3.87185
1.52225e+09		6000	299.999	0.0558307	4.26021e-06	0	3.8504
1.52225e+09		5000	300.002	0.0554493	1.59715e-06	0.0160828	3.82409
1.52225e+09		4000	299.995	0.0549005	1.88799e-06	0.0079956	3.78624
1.52225e+09		3000	299.994	0.0540206	1.75533e-06	0.0079956	3.72556
1.52225e+09		2000	299.995	0.0522671	3.29396e-06	0.0079956	3.60463
1.52225e+09		1000	299.995	0.0471659	4.42652e-06	0.0079956	3.25282
1.52225e+09		0	299.997	0.00644335	0.000526664	0.0079956	0.444369
1.52225e+09		-1000	299.997	-0.0453509	6.09169e-05	0.0079956	-3.12765
1.52225e+09		-2000	299.997	-0.050693	3.23559e-05	0.0079956	-3.49607
1.52225e+09		-3000	300	-0.05259	2.68359e-05	0.00808716	-3.62689
1.52225e+09		-4000	299.997	-0.0536034	1.9103e-05	0.0079956	-3.69678
1.52225e+09		-5000	299.998	-0.0542899	1.51255e-05	0.0079956	-3.74413
1.52225e+09		-6000	299.997	-0.0547972	1.2899e-05	0.0079956	-3.77912
1.52225e+09		-7000	300	-0.0552264	9.16074e-06	0.00808716	-3.80872
1.52225e+09		-8000	299.998	-0.0555917	8.40049e-06	0.0160828	-3.83391
1.52225e+09		-9000	299.999	-0.0559148	7.92172e-06	0.0160828	-3.85619
1.52225e+09		-10000	299.994	-0.0562036	4.67704e-06	0.0079956	-3.87611
1.52225e+09		-11000	299.994	-0.0564665	4.89647e-06	0.0079956	-3.89424
1.52225e+09		-12000	300	-0.0567088	6.79477e-06	0.00808716	-3.91095
1.52225e+09		-13000	299.994	-0.0569333	4.61996e-06	0.0079956	-3.92644
1.52225e+09		-14000	299.997	-0.0571391	2.81247e-06	0.0079956	-3.94063
1.52225e+09		-15000	299.999	-0.0573335	2.60586e-06	0	-3.95404
1.52225e+09		-16000	299.997	-0.0575136	1.56678e-06	0.0079956	-3.96646
1.52225e+09		-17000	299.994	-0.0576885	1.61447e-06	0.0079956	-3.97852
1.52225e+09		-18000	299.995	-0.0578557	1.29468e-06	0.0160828	-3.99005
1.52225e+09		-19000	299.998	-0.0580158	1.91479e-06	0.0079956	-4.00109
1.52225e+09		-20000	299.998	-0.0581706	1.62057e-06	0.0160828	-4.01177
1.52225e+09		-20000	299.998	-0.0581755	1.71558e-06	0.0160828	-4.0121
1.52225e+09		-19000	299.997	-0.0580632	1.04728e-06	0.0079956	-4.00436
1.52225e+09		-18000	300	-0.0579445	8.6876e-07	0.00808716	-3.99618
1.52225e+09		-17000	299.997	-0.0578217	9.43911e-07	0.0079956	-3.9877
1.52225e+09		-16000	299.997	-0.0576931	1.77132e-06	0.0079956	-3.97883
1.52225e+09		-15000	299.997	-0.057559	1.36804e-06	0.0079956	-3.96959
1.52225e+09		-14000	299.999	-0.0574207	1.70248e-06	0.0160828	-3.96005
1.52225e+09		-13000	299.997	-0.0572746	1.08567e-06	0.0079956	-3.94997
1.52225e+09		-12000	300.002	-0.0571217	1.29667e-06	0.00808716	-3.93943
1.52225e+09		-11000	299.997	-0.0569553	5.78093e-07	0.0160828	-3.92795
1.52225e+09		-10000	299.991	-0.0567755	9.42591e-07	0.0160217	-3.91555
1.52225e+09		-9000	299.998	-0.056577	2.45151e-06	0.0160828	-3.90186
1.52225e+09		-8000	299.994	-0.0563542	1.47172e-06	0.0079956	-3.88649
1.52225e+09		-7000	299.999	-0.056093	2.85311e-06	0.0160828	-3.86848
1.52225e+09		-6000	299.995	-0.0557836	2.29239e-06	0.0079956	-3.84715
1.52226e+09		-5000	299.993	-0.0554077	2.82733e-06	0.0079956	-3.82122
1.52226e+09		-4000	299.998	-0.0548623	2.29038e-06	0.0079956	-3.78361
1.52226e+09		-3000	300.002	-0.0540043	1.7429e-06	0.0160828	-3.72443
1.52226e+09		-2000	299.999	-0.0523074	2.92063e-06	0	-3.6074
1.52226e+09		-1000	299.997	-0.0474132	2.83522e-06	0.0079956	-3.26988
1.52226e+09		0	299.998	-0.00640894	0.00153779	0.0079956	-0.441996
1.52226e+09		1000	299.998	0.0458338	4.47696e-05	0.0079956	3.16095
1.52226e+09		2000	299.995	0.0509646	3.17627e-05	0.0160828	3.5148
1.52226e+09		3000	299.995	0.0528202	2.79105e-05	0.0079956	3.64277
1.52226e+09		4000	299.995	0.0538204	1.94384e-05	0.0160828	3.71175
1.52226e+09		5000	300	0.0544899	1.89739e-05	0.00808716	3.75793
1.52226e+09		6000	299.997	0.0549752	1.40725e-05	0.0160828	3.7914
1.52226e+09		7000	299.998	0.055385	9.02871e-06	0.0160828	3.81966
1.52226e+09		8000	299.998	0.0557295	6.96941e-06	0.0160828	3.84341
1.52226e+09		9000	299.997	0.0560313	6.81996e-06	0.0079956	3.86423
1.52226e+09		10000	300	0.0563014	2.00996e-06	0.00808716	3.88286
1.52226e+09		11000	299.993	0.0565439	5.01943e-06	0.0160217	3.89958
1.52226e+09		12000	299.998	0.0567679	2.09308e-06	0.0160828	3.91502
1.52226e+09		13000	299.998	0.0569753	1.24443e-06	0.0160828	3.92933
1.52226e+09		14000	299.997	0.0571698	3.39778e-06	0.0079956	3.94274
1.52226e+09		15000	299.997	0.0573552	1.51667e-06	0.0079956	3.95553
1.52226e+09		16000	299.998	0.0575268	4.34927e-07	0.0160828	3.96737
1.52226e+09		17000	299.999	0.0576922	7.0441e-07	0	3.97877
1.52226e+09		18000	299.999	0.0578507	3.69311e-07	0	3.9897
1.52226e+09		19000	299.994	0.0580032	1.42629e-06	0.0241089	4.00022
1.52226e+09		20000	299.997	0.058151	1.45964e-06	0.0160828	4.01041

## Sheet: FeOB-1000°C
[Header]
TITLE	MPMS RSO Measurement
BYAPP	MPMS Measurement	1.1	Summary
FILEOPENTIME	1522264493.028000 3/28/2018	3:14:53 PM
INFO	APPNAME	MPMS MultiVu Application	Revision 1.61	Build 082
INFO	NAME	FEOB-1000C
INFO	WEIGHT	14.75
INFO	AREA	1
INFO	LENGTH	1
INFO	SHAPE	powder
INFO	COMMENT	L.Ochracea sample	fired at 1000C.
INFO	SEQUENCE FILE: Hysteresis.seq
INFO	BACKGROUND DATA FILE:	None
STARTUPAXIS	X	4	LINEAR	AUTO	0
STARTUPAXIS	Y1	5	LINEAR	AUTO	0
STARTUPGROUP	Longitudinal
FIELDGROUP	Longitudinal	1	2	3	4	9
FIELDGROUP	Transverse	1	2	3	4	16
PLOT_APPEARANCE	ALL	HORZ_GRID_ON	VERT_GRID_ON	MARKERS_AND_LINES
[Data]
Time	Comment	Field (Oe)	Temperature (K)	Long Moment (emu)	Long Scan Std Dev	Delta Temp (K)	Moment/gram
1.52226e+09		20000	299.998	0.00621162	1.07733e-06	0.0079956	0.421127
1.52226e+09		19000	299.998	0.00616308	3.41353e-07	0.0160828	0.417836
1.52226e+09		18000	299.999	0.00611375	3.27266e-07	0.0160828	0.414491
1.52226e+09		17000	299.998	0.00606442	4.26786e-08	0.0160828	0.411147
1.52227e+09		16000	299.999	0.0060142	1.82629e-07	0.0160828	0.407743
1.52227e+09		15000	299.997	0.00596396	1.38339e-07	0.0160828	0.404336
1.52227e+09		14000	299.998	0.00591307	2.58968e-07	0.0079956	0.400886
1.52227e+09		13000	299.998	0.00586164	1.60893e-07	0.0079956	0.397399
1.52227e+09		12000	299.997	0.00580944	7.49953e-08	0.0160828	0.39386
1.52227e+09		11000	300.003	0.00575616	7.19654e-08	0.00808716	0.390248
1.52227e+09		10000	299.997	0.00570166	2.59314e-07	0.0079956	0.386553
1.52227e+09		9000	299.998	0.00564511	1.57172e-07	0.0079956	0.382719
1.52227e+09		8000	299.997	0.00558618	6.06371e-08	0.0160828	0.378724
1.52227e+09		7000	299.993	0.00552372	5.69479e-08	0.0079956	0.37449
1.52227e+09		6000	299.997	0.00545551	1.38977e-07	0.0079956	0.369865
1.52227e+09		5000	299.997	0.00538091	2.89313e-07	0.0079956	0.364807
1.52227e+09		4000	299.997	0.00528684	1.8695e-07	0.0079956	0.35843
1.52227e+09		3000	299.994	0.00516059	2.0503e-07	0.0160828	0.349871
1.52227e+09		2000	299.999	0.00495974	1.06449e-07	0	0.336254
1.52227e+09		1000	299.997	0.00452665	5.35123e-07	0.0079956	0.306892
1.52227e+09		0	299.999	0.001251	6.56439e-05	0	0.0848134
1.52227e+09		-1000	299.998	-0.00387224	2.87336e-05	0.0079956	-0.262525
1.52227e+09		-2000	299.995	-0.00449659	1.39812e-05	0.0079956	-0.304854
1.52227e+09		-3000	299.995	-0.004778	1.51325e-05	0.0160828	-0.323932
1.52227e+09		-4000	299.999	-0.00497745	1.32882e-05	0	-0.337454
1.52227e+09		-5000	299.998	-0.0051408	9.04554e-06	0.0160828	-0.348529
1.52227e+09		-6000	299.994	-0.00527087	7.01861e-06	0.0079956	-0.357347
1.52227e+09		-7000	299.998	-0.00538241	5.06665e-06	0.0160828	-0.364909
1.52227e+09		-8000	299.997	-0.00547337	3.29459e-06	0.0079956	-0.371076
1.52227e+09		-9000	299.997	-0.0055522	2.07158e-06	0.0160828	-0.37642
1.52227e+09		-10000	299.995	-0.00562324	1.51292e-06	0.0160828	-0.381237
1.52227e+09		-11000	299.998	-0.00569053	1.19392e-06	0.0079956	-0.385798
1.52227e+09		-12000	299.993	-0.00575358	8.83851e-07	0.0079956	-0.390073
1.52227e+09		-13000	299.994	-0.00581435	7.37847e-07	0.0160828	-0.394193
1.52227e+09		-14000	299.997	-0.00587352	8.68318e-07	0.0079956	-0.398205
1.52227e+09		-15000	300.003	-0.00593139	6.66736e-07	0.00808716	-0.402128
1.52227e+09		-16000	299.994	-0.00598818	6.3316e-07	0.0079956	-0.405979
1.52227e+09		-17000	299.995	-0.00604391	4.72621e-07	0.0079956	-0.409756
1.52227e+09		-18000	299.994	-0.00609907	5.76507e-07	0.0160828	-0.413496
1.52227e+09		-19000	299.997	-0.00615331	7.04997e-07	0.0079956	-0.417173
1.52227e+09		-20000	299.999	-0.00620737	4.98137e-07	0.0160828	-0.420839
1.52227e+09		-20000	300	-0.00620792	6.22158e-07	0.00808716	-0.420876
1.52227e+09		-19000	300	-0.00615962	4.8138e-08	0.00808716	-0.417601
1.52227e+09		-18000	299.995	-0.00611052	5.92763e-08	0.0079956	-0.414273
1.52227e+09		-17000	299.998	-0.00606077	1.1215e-07	0.0160828	-0.410899
1.52227e+09		-16000	300.005	-0.00601119	1.55795e-07	0.00808716	-0.407538
1.52227e+09		-15000	299.995	-0.0059605	9.05361e-08	0.0079956	-0.404102
1.52227e+09		-14000	299.995	-0.00590949	1.12448e-07	0.0079956	-0.400644
1.52227e+09		-13000	299.999	-0.00585763	1.43835e-07	0	-0.397127
1.52227e+09		-12000	299.997	-0.00580515	2.77078e-08	0.0079956	-0.393569
1.52227e+09		-11000	300	-0.00575174	5.07774e-08	0.00808716	-0.389948
1.52227e+09		-10000	299.994	-0.00569703	8.68586e-08	0.0079956	-0.38624
1.52227e+09		-9000	299.994	-0.00564059	9.10728e-08	0.0079956	-0.382413
1.52227e+09		-8000	299.997	-0.00558154	9.61216e-08	0.0079956	-0.378409
1.52227e+09		-7000	299.997	-0.00551906	1.22742e-07	0.0079956	-0.374173
1.52227e+09		-6000	299.999	-0.00545083	1.84685e-07	0	-0.369548
1.52227e+09		-5000	299.993	-0.00537649	2.27629e-07	0.0079956	-0.364508
1.52227e+09		-4000	299.998	-0.0052826	9.9713e-08	0.0160828	-0.358143
1.52227e+09		-3000	299.999	-0.00515655	4.37848e-07	0	-0.349597
1.52227e+09		-2000	299.998	-0.00495615	3.00998e-07	0.0160828	-0.33601
1.52227e+09		-1000	299.995	-0.00452545	6.27658e-07	0.0079956	-0.30681
1.52227e+09		0	299.997	-0.00134852	0.00015286	0.0160828	-0.0914253
1.52227e+09		1000	299.995	0.00390757	2.31311e-05	0.0079956	0.26492
1.52227e+09		2000	299.999	0.00453845	2.134e-05	0.0160828	0.307692
1.52228e+09		3000	299.997	0.00482546	1.58922e-05	0.0160828	0.32715
1.52228e+09		4000	299.998	0.00502281	1.4525e-05	0.0160828	0.34053
1.52228e+09		5000	299.995	0.00518805	1.0779e-05	0.0160828	0.351732
1.52228e+09		6000	299.994	0.00531574	7.93404e-06	0.0079956	0.360389
1.52228e+09		7000	300.001	0.0054194	4.48903e-06	0.0160828	0.367417
1.52228e+09		8000	299.997	0.00550566	2.81222e-06	0.0079956	0.373265
1.52228e+09		9000	299.997	0.00558052	1.82636e-06	0.0079956	0.37834
1.52228e+09		10000	299.995	0.00564894	1.2111e-06	0.0160828	0.382979
1.52228e+09		11000	299.994	0.00571333	7.84089e-07	0.0079956	0.387344
1.52228e+09		12000	300.005	0.00577474	7.21246e-07	0.00808716	0.391508
1.52228e+09		13000	299.993	0.0058341	7.09476e-07	0.0079956	0.395532
1.52228e+09		14000	299.994	0.00589183	5.22631e-07	0.0079956	0.399446
1.52228e+09		15000	299.998	0.00594809	3.29304e-07	0.0160828	0.403261
1.52228e+09		16000	300.001	0.00600365	2.05137e-07	0.0160828	0.407027
1.52228e+09		17000	299.995	0.0060583	2.36742e-07	0.0079956	0.410732
1.52228e+09		18000	299.998	0.00611203	4.77777e-07	0.0160828	0.414375
1.52228e+09		19000	299.999	0.00616538	2.40634e-07	0.0160828	0.417992
1.52228e+09		20000	299.997	0.00621845	3.87777e-07	0.0160828	0.42159

## Sheet: GcSi-1 Sample
[Header]
TITLE	MPMS RSO Measurement
BYAPP	MPMS Measurement	1.1	Summary
FILEOPENTIME	1515519848.498000 1/9/2018	12:44:08 PM
INFO	APPNAME	MPMS MultiVu Application	Revision 1.61	Build 082
INFO	NAME	Iron Oxide Paint Sample
INFO	WEIGHT	47.56
INFO	AREA	1
INFO	LENGTH	1
INFO	SHAPE	chunk
INFO	COMMENT	cave art pigment on silicified limestone
INFO	SEQUENCE FILE: Hysteresis.seq
INFO	BACKGROUND DATA FILE:	None
STARTUPAXIS	X	4	LINEAR	AUTO	0
STARTUPAXIS	Y1	5	LINEAR	AUTO	0
STARTUPGROUP	Longitudinal
FIELDGROUP	Longitudinal	1	2	3	4
FIELDGROUP	Transverse	1	2	3	4
PLOT_APPEARANCE	ALL	HORZ_GRID_ON	VERT_GRID_ON	MARKERS_AND_LINES
[Data]
Time	Comment	Field (Oe)	Temperature (K)	Long Moment (emu)	Long Scan Std Dev	Delta Temp (K)	Diamagnetism Removed
1.51552e+09		20000	300.008	4.28218e-05	5.32695e-08	0	0.000297749
1.51552e+09		19000	299.995	5.60781e-05	7.45293e-08	0.014679	0.000298259
1.51552e+09		18000	299.993	6.91301e-05	5.76294e-08	0	0.000298564
1.51552e+09		17000	299.995	8.21795e-05	2.87757e-08	0.014679	0.000298867
1.51552e+09		16000	299.988	9.51803e-05	5.61369e-08	0.0146179	0.000299122
1.51552e+09		15000	299.995	0.000108084	2.777e-09	0.014679	0.00029928
1.51552e+09		14000	299.993	0.000120797	4.57572e-08	0	0.000299246
1.51552e+09		13000	299.995	0.00013362	3.9003e-07	0.014679	0.000299323
1.51552e+09		12000	300.005	0.000145791	8.5332e-08	0.014679	0.000298748
1.51552e+09		11000	300.01	0.000158014	1.07382e-08	0.0146179	0.000298224
1.51552e+09		10000	299.995	0.000169996	3.44935e-08	0.014679	0.000297459
1.51552e+09		9000	299.993	0.000181676	3.0083e-08	0	0.000296393
1.51552e+09		8000	299.993	0.000192986	6.20015e-08	0	0.000294956
1.51552e+09		7000	299.988	0.000203915	5.63772e-08	0.0146179	0.00029314
1.51552e+09		6000	299.993	0.000213934	7.11303e-08	0	0.000290412
1.51552e+09		5000	299.995	0.000222985	8.57711e-08	0.014679	0.000286717		SUMMARY OUTPUT
1.51552e+09		4000	299.993	0.000230303	1.06412e-07	0	0.000281289
1.51552e+09		3000	300.005	0.00023554	1.00688e-07	0.014679	0.000273779		Regression Statistics
1.51552e+09		2000	300	0.000235455	6.39628e-08	0.014679	0.000260947		Multiple R	0.999887
1.51552e+09		1000	300	0.000217957	3.91404e-07	0.014679	0.000230703		R Square	0.999774
1.51552e+09		0	300	4.02522e-05	3.39381e-07	0.014679	4.02522e-05		Adjusted R Square	0.999748
1.51552e+09		-1000	299.993	-0.000199645	4.06062e-07	0.0292969	-0.000212392		Standard Error	6.70639e-07
1.51552e+09		-2000	299.993	-0.000221807	1.47722e-07	0	-0.0002473		Observations	11
1.51552e+09		-3000	300	-0.000223338	1.912e-07	0.014679	-0.000261578
1.51552e+09		-4000	299.995	-0.000218544	5.6148e-07	0.014679	-0.00026953		ANOVA
1.51552e+09		-5000	300.003	-0.000212448	1.09194e-07	0.014679	-0.00027618			df	SS	MS	F	Significance F
1.51552e+09		-6000	300.005	-0.000204577	5.16684e-07	0.014679	-0.000281055		Regression	1	1.78716e-08	1.78716e-08	39736.2	1.0236e-17
1.51553e+09		-7000	299.998	-0.000194929	1.25494e-08	0.014679	-0.000284153		Residual	9	4.0478e-12	4.49756e-13
1.51553e+09		-8000	299.998	-0.000184678	4.15809e-08	0.014679	-0.000286649		Total	10	1.78757e-08
1.51553e+09		-9000	300.003	-0.000174502	3.73129e-07	0.014679	-0.000289219
1.51553e+09		-10000	299.993	-0.000163614	3.27842e-08	0	-0.000291077			Coefficients	Standard Error	t Stat	P-value	Lower 95%	Upper 95%	Lower 95.0%	Upper 95.0%
1.51553e+09		-11000	299.993	-0.000152252	6.48274e-08	0	-0.000292462		Intercept	0.000298622	9.80226e-07	304.646	2.25185e-19	0.000296404	0.000300839	0.000296404	0.000300839
1.51553e+09		-12000	300.005	-0.00014069	6.84134e-08	0.014679	-0.000293646		X Variable 1	-1.27463e-08	6.39429e-11	-199.339	1.0236e-17	-1.2891e-08	-1.26017e-08	-1.2891e-08	-1.26017e-08
1.51553e+09		-13000	300.003	-0.000128849	4.85037e-08	0.014679	-0.000294552
1.51553e+09		-14000	299.993	-0.000118736	3.25153e-06	0	-0.000297185
1.51553e+09		-15000	299.998	-0.000104384	1.15867e-08	0.014679	-0.000295579
1.51553e+09		-16000	300.01	-9.20749e-05	2.44905e-08	0.0146179	-0.000296016
1.51553e+09		-17000	299.993	-7.98401e-05	5.03039e-08	0	-0.000296528
1.51553e+09		-18000	299.995	-6.72804e-05	4.4281e-08	0.014679	-0.000296715
1.51553e+09		-19000	299.995	-5.46451e-05	1.2061e-07	0.014679	-0.000296826
1.51553e+09		-20000	299.993	-4.2039e-05	6.52189e-08	0	-0.000296966
1.51553e+09		-20000	299.993	-4.2113e-05	6.65009e-08	0	-0.00029704
1.51553e+09		-19000	299.995	-5.53362e-05	5.61856e-08	0.014679	-0.000297517
1.51553e+09		-18000	299.995	-6.84547e-05	3.37473e-08	0.014679	-0.000297889
1.51553e+09		-17000	299.993	-8.15393e-05	8.2655e-08	0	-0.000298227
1.51553e+09		-16000	300.005	-9.44971e-05	5.44731e-08	0.014679	-0.000298439
1.51553e+09		-15000	300.003	-0.000107313	3.33084e-08	0.014679	-0.000298508
1.51553e+09		-14000	300	-0.00012007	3.29365e-08	0.014679	-0.000298519
1.51553e+09		-13000	300	-0.000134325	2.83172e-06	0.014679	-0.000300027
1.51553e+09		-12000	299.995	-0.000145126	2.0307e-08	0.014679	-0.000298082
1.51553e+09		-11000	299.993	-0.000157294	1.54462e-08	0	-0.000297504
1.51553e+09		-10000	299.993	-0.000169302	2.5976e-08	0	-0.000296765
1.51553e+09		-9000	300.003	-0.000180938	2.02115e-08	0.014679	-0.000295655
1.51553e+09		-8000	299.993	-0.000192244	2.4178e-08	0	-0.000294215
1.51553e+09		-7000	300.008	-0.00020378	3.19184e-08	0	-0.000293004
1.51553e+09		-6000	299.995	-0.000213832	6.24135e-08	0.014679	-0.000290311
1.51553e+09		-5000	299.998	-0.000222806	9.88506e-08	0.014679	-0.000286538
1.51553e+09		-4000	300.005	-0.000230099	4.07874e-08	0.014679	-0.000281084
1.51553e+09		-3000	299.993	-0.000235351	2.43203e-07	0	-0.000273591
1.51553e+09		-2000	299.993	-0.000235311	1.7835e-07	0	-0.000260804
1.51553e+09		-1000	299.993	-0.000217844	1.48507e-07	0	-0.000230591
1.51553e+09		0	299.998	-3.79644e-05	6.31224e-07	0.014679	-3.79644e-05
1.51553e+09		1000	299.998	0.000201938	4.73863e-07	0.014679	0.000214684
1.51553e+09		2000	300.008	0.00022345	2.40077e-07	0	0.000248943
1.51553e+09		3000	300.008	0.000225112	4.62087e-08	0	0.000263351
1.51553e+09		4000	299.995	0.00022092	4.65788e-07	0.014679	0.000271905
1.51553e+09		5000	300.005	0.00021455	1.98665e-07	0.014679	0.000278282
1.51553e+09		6000	299.988	0.000205926	2.76028e-08	0.0146179	0.000282404
1.51553e+09		7000	299.991	0.000196565	5.48222e-08	0.0146179	0.00028579
1.51553e+09		8000	299.998	0.000186312	4.44658e-08	0.014679	0.000288283
1.51553e+09		9000	299.993	0.000175693	5.42945e-08	0	0.00029041
1.51553e+09		10000	300.003	0.000164328	2.62353e-07	0.014679	0.000291791
1.51553e+09		11000	300.01	0.00015279	7.71172e-08	0.0146179	0.000293
1.51553e+09		12000	300.003	0.00014122	3.85322e-09	0.014679	0.000294176
1.51553e+09		13000	299.993	0.000129354	1.52514e-08	0	0.000295056
1.51553e+09		14000	299.993	0.000117407	2.74765e-08	0	0.000295856
1.51553e+09		15000	300	0.000105252	1.63139e-08	0.014679	0.000296447
1.51553e+09		16000	299.993	9.29536e-05	3.31289e-08	0	0.000296895
1.51553e+09		17000	299.995	8.05779e-05	3.49147e-08	0.014679	0.000297266
1.51554e+09		18000	300	6.80366e-05	3.37538e-08	0.014679	0.000297471
1.51554e+09		19000	300.005	5.38829e-05	2.4704e-06	0.014679	0.000296063
1.51554e+09		20000	299.998	4.26003e-05	4.14912e-08	0.014679	0.000297527
